# Supplementary material for: catena-Poly[[copper(I)-μ-2,6-bis­[4-(pyridin-2-yl)thia­zol-2-yl]pyridine] hexa­fluoridophosphate acetonitrile monosolvate] from single-crystal synchrotron data
Source: Acta Crystallogr Sect E Struct Rep Online. 2013 Mar 28;69(Pt 4):m231. doi: 10.1107/S1600536813006831 (PMC3629503; doi:10.1107/S1600536813006831)
Supplement: Supplementary file 1 [file e-69-0m231-sup1.cif]

##############################################################################
#                                                                            #
# This CIF contains the data in a paper accepted for publication in          #
# Acta Crystallographica Section E. It conforms to the requirements of       #
# Notes for Authors for Acta Crystallographica Section E, and has been       #
# peer reviewed under the auspices of the IUCr Commission on Journals.       #
#                                                                            #
# Full details of the Crystallographic Information File format               #
# are given in the paper "The Crystallographic Information File (CIF):       #
# a New Standard Archive File for Crystallography" by S. R. Hall, F. H.      #
# Allen and I. D. Brown [Acta Cryst. (1991), A47, 655-685].                  #
#                                                                            #
# The current version of the core CIF dictionary is obtainable from          #
# ftp://ftp.iucr.org/pub/cif_core.dic.                                       #
#                                                                            #
# Software is freely available for graphical display of the structure(s)     #
# in this CIF. For information consult the CIF software page                 #
# http://www.iucr.org/resources/cif/software.                                #
#                                                                            #
# This file may be used for bona fide research purposes within the           #
# scientific community so long as proper attribution is given to the journal # 
# article from which it was obtained.                                        #
#                                                                            #
##############################################################################
data_I
_audit_creation_method     SHELXL-97
_chemical_name_systematic
;
<i>catena</i>-Poly[[copper(I)-\m-2,6-bis[4-(pyridin-2-yl)thiazol-2-yl]pyridine]
hexafluoridophosphate acetonitrile monosolvate]
;
_chemical_name_common     ?
_chemical_formula_moiety     'C21 H13 Cu N5 S2 +, F6 P -, C2 H3 N'
_chemical_formula_sum     'C23 H16 Cu F6 N6 P S2'
_chemical_formula_iupac     '[Cu (C21 H13 N5 S2)] P F6, C2 H3 N'
_chemical_formula_weight     649.05
_chemical_melting_point     ?
_symmetry_cell_setting     monoclinic
_symmetry_space_group_name_H-M     'P 21/c'
_symmetry_space_group_name_Hall     '-P 2ybc'
loop_
    _symmetry_equiv_pos_as_xyz
    'x, y, z'
    '-x, y+1/2, -z+1/2'
    '-x, -y, -z'
    'x, -y-1/2, z-1/2'
_cell_length_a     12.525(3)
_cell_length_b     13.950(3)
_cell_length_c     14.626(3)
_cell_angle_alpha     90.00
_cell_angle_beta     97.72(3)
_cell_angle_gamma     90.00
_cell_volume     2532.4(9)
_cell_formula_units_Z     4
_cell_measurement_reflns_used     9980
_cell_measurement_theta_min     2.5
_cell_measurement_theta_max     22.5
_cell_measurement_temperature     100(2)
_exptl_crystal_description     'Thin plates'
_exptl_crystal_colour     'blue'
_exptl_crystal_size_max     0.03
_exptl_crystal_size_mid     0.02
_exptl_crystal_size_min     0.01
_exptl_crystal_density_diffrn     1.702
_exptl_crystal_density_meas     ?
_exptl_crystal_density_method     'not measured'
_exptl_crystal_F_000     1304
_exptl_absorpt_coefficient_mu     1.162
_exptl_absorpt_correction_type     none
_exptl_absorpt_process_details     ?
_exptl_absorpt_correction_T_min     ?
_exptl_absorpt_correction_T_max     ?
_exptl_special_details     ?
_diffrn_ambient_temperature     100(2)
_diffrn_radiation_type     'Synchrotron'
_diffrn_radiation_wavelength     0.71073
_diffrn_radiation_source     'Synchrotron BM'
_diffrn_radiation_monochromator     Si<111>
_diffrn_measurement_device_type     '3-BM1 Australian Synchrotron'
_diffrn_measurement_method     '\f scans'
_diffrn_detector_area_resol_mean     ?
_diffrn_reflns_number     28022
_diffrn_reflns_av_R_equivalents     0.0240
_diffrn_reflns_av_sigmaI/netI     0.0129
_diffrn_reflns_theta_min     1.64
_diffrn_reflns_theta_max     23.83
_diffrn_reflns_theta_full     23.83
_diffrn_measured_fraction_theta_max     0.997
_diffrn_measured_fraction_theta_full     0.997
_diffrn_reflns_limit_h_min     -14
_diffrn_reflns_limit_h_max     14
_diffrn_reflns_limit_k_min     -15
_diffrn_reflns_limit_k_max     15
_diffrn_reflns_limit_l_min     -16
_diffrn_reflns_limit_l_max     16
_diffrn_standards_number     0
_diffrn_standards_interval_count     0
_diffrn_standards_interval_time     0
_diffrn_standards_decay_%     0
_refine_special_details
;
Refinement of <i>F</i>^2^ against ALL reflections. The weighted
<i>R</i>-factor <i>wR</i> and goodness of fit <i>S</i> are based on
<i>F</i>^2^, conventional <i>R</i>-factors <i>R</i> are based on <i>F</i>,
with <i>F</i> set to zero for negative <i>F</i>^2^. The threshold expression
of <i>F</i>^2^ > \s(<i>F</i>^2^) is used only for calculating
<i>R</i>-factors(gt) <i>etc</i>. and is not relevant to the choice of
reflections for refinement. <i>R</i>-factors based on <i>F</i>^2^ are
statistically about twice as large as those based on <i>F</i>, and <i>R</i>-
factors based on ALL data will be even larger.
;
_reflns_number_total     3890
_reflns_number_gt     3641
_reflns_threshold_expression     I>2sigma(I)
_refine_ls_structure_factor_coef     Fsqd
_refine_ls_matrix_type     full
_refine_ls_R_factor_all     0.0327
_refine_ls_R_factor_gt     0.0305
_refine_ls_wR_factor_gt     0.0768
_refine_ls_wR_factor_ref     0.0781
_refine_ls_goodness_of_fit_ref     1.081
_refine_ls_restrained_S_all     1.081
_refine_ls_number_reflns     3890
_refine_ls_number_parameters     389
_refine_ls_number_restraints     0
_refine_ls_hydrogen_treatment     constr
_refine_ls_weighting_scheme     calc
_refine_ls_weighting_details
               'calc w=1/[\s^2^(Fo^2^)+(0.0359P)^2^+3.8973P],P=(Fo^2^+2Fc^2^)/3'
_atom_sites_solution_hydrogens     geom
_atom_sites_solution_primary     direct
_atom_sites_solution_secondary     difmap
_refine_ls_shift/su_max     0.001
_refine_ls_shift/su_mean     0.000
_refine_diff_density_max     0.303
_refine_diff_density_min     -0.572
_refine_ls_extinction_method     none
_refine_ls_extinction_coef     ?
loop_
    _atom_type_symbol
    _atom_type_description
    _atom_type_scat_dispersion_real
    _atom_type_scat_dispersion_imag
    _atom_type_scat_source
    'C' 'C' 0.0033 0.0016
                         'International Tables Vol C Tables 4.2.6.8 and 6.1.1.4'
    'H' 'H' 0.0000 0.0000
                         'International Tables Vol C Tables 4.2.6.8 and 6.1.1.4'
    'N' 'N' 0.0061 0.0033
                         'International Tables Vol C Tables 4.2.6.8 and 6.1.1.4'
    'S' 'S' 0.1246 0.1234
                         'International Tables Vol C Tables 4.2.6.8 and 6.1.1.4'
    'Cu' 'Cu' 0.3201 1.2651
                         'International Tables Vol C Tables 4.2.6.8 and 6.1.1.4'
    'P' 'P' 0.1023 0.0942
                         'International Tables Vol C Tables 4.2.6.8 and 6.1.1.4'
    'F' 'F' 0.0171 0.0103
                         'International Tables Vol C Tables 4.2.6.8 and 6.1.1.4'
_computing_data_collection     'BLU-ICE (McPhillips <i>et al.</i>, 2002)'
_computing_cell_refinement     'XDS (Kabsch, 1993)'
_computing_data_reduction     'XDS (Kabsch, 1993)'
_computing_structure_solution     'SHELXS97 (Sheldrick, 2008)'
_computing_structure_refinement     'SHELXL97 (Sheldrick, 2008)'
_computing_molecular_graphics     'Mercury (Macrae <i>et al.</i>, 2008)'
_computing_publication_material     'publCIF (Westrip, 2010)'
loop_
    _atom_site_type_symbol
    _atom_site_label
    _atom_site_fract_x
    _atom_site_fract_y
    _atom_site_fract_z
    _atom_site_U_iso_or_equiv
    _atom_site_adp_type
    _atom_site_calc_flag
    _atom_site_refinement_flags
    _atom_site_occupancy
    _atom_site_symmetry_multiplicity
    _atom_site_disorder_assembly
    _atom_site_disorder_group
    Cu Cu1 0.70815(2) 1.19154(2) 0.36895(2) 0.01965(11) Uani d . 1 1 . .
    N N1 0.40269(16) 0.95445(14) 0.35587(13) 0.0159(4) Uani d . 1 1 . .
    C C1 0.5696(2) 0.89759(19) 0.25992(17) 0.0211(6) Uani d . 1 1 . .
    H H1 0.6257 0.8784 0.2285 0.025 Uiso calc R 1 1 . .
    C C2 0.4814(2) 0.83892(18) 0.26281(17) 0.0197(5) Uani d . 1 1 . .
    H H2 0.4773 0.7794 0.2339 0.024 Uiso calc R 1 1 . .
    C C3 0.3990(2) 0.87086(17) 0.30999(16) 0.0165(5) Uani d . 1 1 . .
    C C4 0.48924(19) 1.00992(17) 0.35293(16) 0.0162(5) Uani d . 1 1 . .
    C C5 0.5735(2) 0.98545(18) 0.30444(17) 0.0197(5) Uani d . 1 1 . .
    H H5 0.6311 1.0270 0.3020 0.024 Uiso calc R 1 1 . .
    S S1A 0.21354(5) 0.84000(5) 0.39190(4) 0.02002(16) Uani d . 1 1 . .
    N N1A 0.27744(16) 0.73513(14) 0.26615(14) 0.0163(4) Uani d . 1 1 . .
    N N2A 0.17898(16) 0.59744(15) 0.15433(14) 0.0180(4) Uani d . 1 1 . .
    C C1A 0.3024(2) 0.81261(17) 0.31486(16) 0.0160(5) Uani d . 1 1 . .
    C C2A 0.18499(19) 0.69316(17) 0.28980(17) 0.0173(5) Uani d . 1 1 . .
    C C3A 0.1400(2) 0.74016(19) 0.35688(17) 0.0207(5) Uani d . 1 1 . .
    H H3A 0.0781 0.7207 0.3803 0.025 Uiso calc R 1 1 . .
    C C4A 0.14469(19) 0.60735(18) 0.23785(17) 0.0173(5) Uani d . 1 1 . .
    C C5A 0.0784(2) 0.5404(2) 0.27187(18) 0.0239(6) Uani d . 1 1 . .
    H H5A 0.0574 0.5484 0.3300 0.029 Uiso calc R 1 1 . .
    C C6A 0.0438(2) 0.4617(2) 0.21859(19) 0.0276(6) Uani d . 1 1 . .
    H H6A -0.0001 0.4157 0.2405 0.033 Uiso calc R 1 1 . .
    C C7A 0.0757(2) 0.4527(2) 0.13181(19) 0.0275(6) Uani d . 1 1 . .
    H H7A 0.0520 0.4015 0.0937 0.033 Uiso calc R 1 1 . .
    C C8A 0.1432(2) 0.52119(18) 0.10326(18) 0.0232(6) Uani d . 1 1 . .
    H H8A 0.1652 0.5142 0.0454 0.028 Uiso calc R 1 1 . .
    S S1B 0.37811(5) 1.12599(5) 0.46088(4) 0.02089(16) Uani d . 1 1 . .
    N N1B 0.56301(16) 1.16578(14) 0.41446(13) 0.0154(4) Uani d . 1 1 . .
    N N2B 0.69867(17) 1.31538(14) 0.43946(14) 0.0193(5) Uani d . 1 1 . .
    C C1B 0.48752(19) 1.09985(18) 0.40534(16) 0.0165(5) Uani d . 1 1 . .
    C C2B 0.5353(2) 1.24125(18) 0.46810(16) 0.0173(5) Uani d . 1 1 . .
    C C3B 0.4376(2) 1.23154(18) 0.49859(17) 0.0207(5) Uani d . 1 1 . .
    H H4B 0.4076 1.2762 0.5349 0.025 Uiso calc R 1 1 . .
    C C4B 0.6105(2) 1.32303(18) 0.48297(17) 0.0190(5) Uani d . 1 1 . .
    C C5B 0.5930(2) 1.40191(19) 0.53706(18) 0.0248(6) Uani d . 1 1 . .
    H H5B 0.5330 1.4047 0.5682 0.030 Uiso calc R 1 1 . .
    C C6B 0.6670(2) 1.47623(19) 0.54353(19) 0.0290(6) Uani d . 1 1 . .
    H H6B 0.6566 1.5303 0.5785 0.035 Uiso calc R 1 1 . .
    C C7B 0.7559(2) 1.46972(19) 0.49804(18) 0.0263(6) Uani d . 1 1 . .
    H H7B 0.8059 1.5193 0.5013 0.032 Uiso calc R 1 1 . .
    C C8B 0.7696(2) 1.38795(19) 0.44740(18) 0.0239(6) Uani d . 1 1 . .
    H H8B 0.8305 1.3831 0.4176 0.029 Uiso calc R 1 1 . .
    P P1 0.91781(5) 0.77051(5) 0.06197(5) 0.02250(17) Uani d . 1 1 . .
    F F1 1.02028(15) 0.72763(13) 0.02232(14) 0.0467(5) Uani d . 1 1 A .
    F F2 0.9637(5) 0.7561(5) 0.1692(5) 0.0320(13) Uani d P 0.50 1 A 1
    F F3 0.8706(11) 0.6650(9) 0.0595(7) 0.034(2) Uani d P 0.50 1 A 1
    F F4 0.8738(5) 0.7876(5) -0.0432(4) 0.0503(15) Uani d P 0.50 1 A 1
    F F5 0.9640(8) 0.8778(6) 0.0694(4) 0.0348(15) Uani d P 0.50 1 A 1
    F F2' 1.0012(6) 0.7796(6) 0.1511(5) 0.064(2) Uani d P 0.50 1 A 2
    F F3' 0.8878(13) 0.6654(11) 0.0896(8) 0.063(4) Uani d P 0.50 1 A 2
    F F4' 0.8345(5) 0.7575(6) -0.0299(5) 0.063(2) Uani d P 0.50 1 A 2
    F F5' 0.9533(8) 0.8721(7) 0.0272(6) 0.080(3) Uani d P 0.50 1 A 2
    F F6 0.81523(16) 0.81302(15) 0.10063(17) 0.0572(6) Uani d . 1 1 A .
    C C1AN 0.1934(3) 0.1022(3) 0.2238(2) 0.0507(9) Uani d . 1 1 . .
    H H1A1 0.1468 0.0772 0.1718 0.076 Uiso calc R 1 1 . .
    H H1A2 0.1637 0.1606 0.2442 0.076 Uiso calc R 1 1 . .
    H H1A3 0.2001 0.0562 0.2730 0.076 Uiso calc R 1 1 . .
    C C2AN 0.2998(3) 0.1214(2) 0.19694(19) 0.0297(7) Uani d . 1 1 . .
    N N1AN 0.3824(2) 0.13309(19) 0.17597(18) 0.0368(6) Uani d . 1 1 . .
loop_
    _atom_site_aniso_label
    _atom_site_aniso_U_11
    _atom_site_aniso_U_22
    _atom_site_aniso_U_33
    _atom_site_aniso_U_12
    _atom_site_aniso_U_13
    _atom_site_aniso_U_23
    Cu1 0.02253(19) 0.01556(18) 0.02245(18) 0.00197(12) 0.00884(13) -0.00093(12)
    N1 0.0184(11) 0.0143(10) 0.0151(10) 0.0000(8) 0.0026(8) 0.0017(8)
    C1 0.0218(13) 0.0219(14) 0.0209(13) 0.0003(11) 0.0083(10) -0.0021(11)
    C2 0.0243(14) 0.0154(13) 0.0195(13) -0.0016(10) 0.0031(10) -0.0016(10)
    C3 0.0198(13) 0.0146(12) 0.0146(12) 0.0000(10) 0.0012(10) 0.0032(10)
    C4 0.0214(13) 0.0130(12) 0.0137(12) -0.0013(10) 0.0000(10) 0.0016(10)
    C5 0.0195(13) 0.0194(13) 0.0210(13) -0.0038(10) 0.0058(10) 0.0006(10)
    S1A 0.0198(3) 0.0213(3) 0.0196(3) 0.0006(3) 0.0054(2) -0.0028(3)
    N1A 0.0173(10) 0.0145(11) 0.0172(10) 0.0002(8) 0.0024(8) 0.0026(9)
    N2A 0.0174(10) 0.0165(11) 0.0199(11) 0.0017(9) 0.0022(8) 0.0025(9)
    C1A 0.0179(12) 0.0151(13) 0.0150(12) 0.0023(10) 0.0025(10) 0.0023(10)
    C2A 0.0157(12) 0.0173(13) 0.0188(12) 0.0003(10) 0.0016(10) 0.0047(10)
    C3A 0.0173(13) 0.0243(14) 0.0211(13) -0.0019(11) 0.0046(10) 0.0023(11)
    C4A 0.0148(12) 0.0160(13) 0.0207(13) 0.0019(10) 0.0009(10) 0.0041(10)
    C5A 0.0221(14) 0.0262(14) 0.0233(13) -0.0032(11) 0.0029(11) 0.0052(11)
    C6A 0.0258(14) 0.0227(14) 0.0337(15) -0.0093(11) 0.0023(12) 0.0069(12)
    C7A 0.0317(15) 0.0188(14) 0.0310(15) -0.0073(12) 0.0004(12) -0.0022(12)
    C8A 0.0272(14) 0.0199(14) 0.0226(13) -0.0005(11) 0.0036(11) -0.0002(11)
    S1B 0.0197(3) 0.0201(3) 0.0244(3) -0.0023(3) 0.0085(3) -0.0034(3)
    N1B 0.0189(11) 0.0132(10) 0.0146(10) 0.0000(8) 0.0038(8) 0.0009(8)
    N2B 0.0225(11) 0.0152(11) 0.0197(11) 0.0005(9) 0.0010(9) 0.0010(9)
    C1B 0.0181(12) 0.0178(13) 0.0141(12) 0.0018(10) 0.0039(10) 0.0021(10)
    C2B 0.0230(13) 0.0148(12) 0.0142(12) 0.0020(10) 0.0025(10) 0.0001(10)
    C3B 0.0231(14) 0.0186(13) 0.0212(13) 0.0005(11) 0.0059(10) -0.0051(11)
    C4B 0.0229(13) 0.0166(13) 0.0172(12) 0.0019(10) 0.0013(10) 0.0019(10)
    C5B 0.0294(15) 0.0196(14) 0.0253(14) 0.0035(11) 0.0037(11) -0.0033(11)
    C6B 0.0404(17) 0.0173(14) 0.0288(15) 0.0022(12) 0.0022(13) -0.0060(11)
    C7B 0.0336(16) 0.0153(13) 0.0283(15) -0.0057(11) -0.0021(12) -0.0008(11)
    C8B 0.0236(14) 0.0212(14) 0.0269(14) -0.0031(11) 0.0030(11) 0.0038(11)
    P1 0.0214(4) 0.0218(4) 0.0244(4) 0.0027(3) 0.0035(3) 0.0035(3)
    F1 0.0402(11) 0.0389(11) 0.0688(13) 0.0088(8) 0.0354(10) 0.0116(9)
    F2 0.046(4) 0.029(2) 0.021(2) 0.009(2) 0.003(2) 0.0040(16)
    F3 0.033(4) 0.020(4) 0.051(5) -0.010(3) 0.016(3) -0.016(4)
    F4 0.064(5) 0.061(4) 0.023(2) 0.018(3) -0.008(3) 0.011(2)
    F5 0.046(3) 0.017(2) 0.046(3) -0.001(2) 0.024(3) -0.002(3)
    F2' 0.053(5) 0.092(6) 0.039(4) 0.035(4) -0.018(3) -0.038(4)
    F3' 0.051(6) 0.043(5) 0.103(10) 0.004(4) 0.037(6) 0.032(6)
    F4' 0.031(3) 0.113(6) 0.041(3) 0.001(3) -0.010(2) 0.001(3)
    F5' 0.038(3) 0.030(4) 0.176(9) 0.006(3) 0.027(6) 0.054(6)
    F6 0.0392(11) 0.0510(13) 0.0864(16) 0.0157(9) 0.0267(11) -0.0079(11)
    C1AN 0.0362(19) 0.077(3) 0.0421(19) -0.0020(18) 0.0159(15) 0.0064(19)
    C2AN 0.0368(18) 0.0305(16) 0.0215(14) 0.0006(13) 0.0026(13) 0.0061(12)
    N1AN 0.0347(16) 0.0418(16) 0.0340(14) -0.0042(12) 0.0049(12) 0.0149(12)
_geom_special_details
;
All e.s.d.'s (except the e.s.d. in the dihedral angle between two l.s. planes)
are estimated using the full covariance matrix. The cell e.s.d.'s are taken
into account individually in the estimation of e.s.d.'s in distances, angles
and torsion angles; correlations between e.s.d.'s in cell parameters are only
used when they are defined by crystal symmetry. An approximate (isotropic)
treatment of cell e.s.d.'s is used for estimating e.s.d.'s involving l.s.
planes.
;
loop_
    _geom_bond_atom_site_label_1
    _geom_bond_atom_site_label_2
    _geom_bond_site_symmetry_2
    _geom_bond_distance
    _geom_bond_publ_flag
    Cu1 N2A 2_655 1.992(2) ?
    Cu1 N2B . 2.024(2) ?
    Cu1 N1B . 2.050(2) ?
    Cu1 N1A 2_655 2.098(2) ?
    N1 C4 . 1.337(3) ?
    N1 C3 . 1.343(3) ?
    C1 C2 . 1.380(4) ?
    C1 C5 . 1.386(4) ?
    C1 H1 . 0.9300 ?
    C2 C3 . 1.390(4) ?
    C2 H2 . 0.9300 ?
    C3 C1A . 1.467(3) ?
    C4 C5 . 1.391(4) ?
    C4 C1B . 1.472(3) ?
    C5 H5 . 0.9300 ?
    S1A C3A . 1.710(3) ?
    S1A C1A . 1.730(2) ?
    N1A C1A . 1.309(3) ?
    N1A C2A . 1.382(3) ?
    N1A Cu1 2_645 2.098(2) ?
    N2A C8A . 1.342(3) ?
    N2A C4A . 1.355(3) ?
    N2A Cu1 2_645 1.992(2) ?
    C2A C3A . 1.363(4) ?
    C2A C4A . 1.470(4) ?
    C3A H3A . 0.9300 ?
    C4A C5A . 1.385(4) ?
    C5A C6A . 1.382(4) ?
    C5A H5A . 0.9300 ?
    C6A C7A . 1.387(4) ?
    C6A H6A . 0.9300 ?
    C7A C8A . 1.377(4) ?
    C7A H7A . 0.9300 ?
    C8A H8A . 0.9300 ?
    S1B C3B . 1.708(3) ?
    S1B C1B . 1.723(2) ?
    N1B C1B . 1.313(3) ?
    N1B C2B . 1.385(3) ?
    N2B C8B . 1.342(3) ?
    N2B C4B . 1.351(3) ?
    C2B C3B . 1.364(4) ?
    C2B C4B . 1.476(4) ?
    C3B H4B . 0.9300 ?
    C4B C5B . 1.390(4) ?
    C5B C6B . 1.385(4) ?
    C5B H5B . 0.9300 ?
    C6B C7B . 1.375(4) ?
    C6B H6B . 0.9300 ?
    C7B C8B . 1.383(4) ?
    C7B H7B . 0.9300 ?
    C8B H8B . 0.9300 ?
    P1 F2' . 1.562(7) ?
    P1 F3' . 1.580(16) ?
    P1 F4 . 1.581(6) ?
    P1 F3 . 1.585(13) ?
    P1 F6 . 1.587(2) ?
    P1 F5' . 1.589(9) ?
    P1 F1 . 1.5941(18) ?
    P1 F4' . 1.597(7) ?
    P1 F5 . 1.603(9) ?
    P1 F2 . 1.609(7) ?
    C1AN C2AN . 1.464(4) ?
    C1AN H1A1 . 0.9600 ?
    C1AN H1A2 . 0.9600 ?
    C1AN H1A3 . 0.9600 ?
    C2AN N1AN . 1.130(4) ?
loop_
    _geom_angle_atom_site_label_1
    _geom_angle_atom_site_label_2
    _geom_angle_atom_site_label_3
    _geom_angle_site_symmetry_1
    _geom_angle_site_symmetry_3
    _geom_angle
    _geom_angle_publ_flag
    N2A Cu1 N2B 2_655 . 137.85(9) ?
    N2A Cu1 N1B 2_655 . 128.37(8) ?
    N2B Cu1 N1B . . 82.47(8) ?
    N2A Cu1 N1A 2_655 2_655 82.95(8) ?
    N2B Cu1 N1A . 2_655 104.53(8) ?
    N1B Cu1 N1A . 2_655 123.28(8) ?
    C4 N1 C3 . . 117.4(2) ?
    C2 C1 C5 . . 119.2(2) ?
    C2 C1 H1 . . 120.4 ?
    C5 C1 H1 . . 120.4 ?
    C1 C2 C3 . . 118.4(2) ?
    C1 C2 H2 . . 120.8 ?
    C3 C2 H2 . . 120.8 ?
    N1 C3 C2 . . 123.3(2) ?
    N1 C3 C1A . . 115.5(2) ?
    C2 C3 C1A . . 121.3(2) ?
    N1 C4 C5 . . 123.3(2) ?
    N1 C4 C1B . . 114.1(2) ?
    C5 C4 C1B . . 122.7(2) ?
    C1 C5 C4 . . 118.4(2) ?
    C1 C5 H5 . . 120.8 ?
    C4 C5 H5 . . 120.8 ?
    C3A S1A C1A . . 89.57(12) ?
    C1A N1A C2A . . 111.1(2) ?
    C1A N1A Cu1 . 2_645 135.01(17) ?
    C2A N1A Cu1 . 2_645 107.09(15) ?
    C8A N2A C4A . . 117.4(2) ?
    C8A N2A Cu1 . 2_645 128.23(18) ?
    C4A N2A Cu1 . 2_645 113.89(16) ?
    N1A C1A C3 . . 124.7(2) ?
    N1A C1A S1A . . 114.16(18) ?
    C3 C1A S1A . . 121.09(18) ?
    C3A C2A N1A . . 114.7(2) ?
    C3A C2A C4A . . 128.1(2) ?
    N1A C2A C4A . . 117.2(2) ?
    C2A C3A S1A . . 110.47(19) ?
    C2A C3A H3A . . 124.8 ?
    S1A C3A H3A . . 124.8 ?
    N2A C4A C5A . . 122.2(2) ?
    N2A C4A C2A . . 114.9(2) ?
    C5A C4A C2A . . 122.9(2) ?
    C6A C5A C4A . . 119.4(2) ?
    C6A C5A H5A . . 120.3 ?
    C4A C5A H5A . . 120.3 ?
    C5A C6A C7A . . 118.8(2) ?
    C5A C6A H6A . . 120.6 ?
    C7A C6A H6A . . 120.6 ?
    C8A C7A C6A . . 118.6(3) ?
    C8A C7A H7A . . 120.7 ?
    C6A C7A H7A . . 120.7 ?
    N2A C8A C7A . . 123.6(2) ?
    N2A C8A H8A . . 118.2 ?
    C7A C8A H8A . . 118.2 ?
    C3B S1B C1B . . 89.68(12) ?
    C1B N1B C2B . . 111.0(2) ?
    C1B N1B Cu1 . . 138.40(17) ?
    C2B N1B Cu1 . . 110.56(16) ?
    C8B N2B C4B . . 118.3(2) ?
    C8B N2B Cu1 . . 127.22(18) ?
    C4B N2B Cu1 . . 114.53(17) ?
    N1B C1B C4 . . 126.1(2) ?
    N1B C1B S1B . . 114.28(18) ?
    C4 C1B S1B . . 119.61(18) ?
    C3B C2B N1B . . 114.4(2) ?
    C3B C2B C4B . . 127.6(2) ?
    N1B C2B C4B . . 117.9(2) ?
    C2B C3B S1B . . 110.60(19) ?
    C2B C3B H4B . . 124.7 ?
    S1B C3B H4B . . 124.7 ?
    N2B C4B C5B . . 122.1(2) ?
    N2B C4B C2B . . 114.5(2) ?
    C5B C4B C2B . . 123.3(2) ?
    C6B C5B C4B . . 118.5(3) ?
    C6B C5B H5B . . 120.8 ?
    C4B C5B H5B . . 120.8 ?
    C7B C6B C5B . . 119.7(3) ?
    C7B C6B H6B . . 120.1 ?
    C5B C6B H6B . . 120.1 ?
    C6B C7B C8B . . 118.7(3) ?
    C6B C7B H7B . . 120.7 ?
    C8B C7B H7B . . 120.7 ?
    N2B C8B C7B . . 122.7(3) ?
    N2B C8B H8B . . 118.6 ?
    C7B C8B H8B . . 118.6 ?
    F2' P1 F3' . . 91.0(5) ?
    F2' P1 F4 . . 155.0(4) ?
    F3' P1 F4 . . 109.0(5) ?
    F2' P1 F3 . . 107.4(5) ?
    F3' P1 F3 . . 16.8(6) ?
    F4 P1 F3 . . 92.2(5) ?
    F2' P1 F6 . . 98.9(3) ?
    F3' P1 F6 . . 91.4(6) ?
    F4 P1 F6 . . 95.6(3) ?
    F3 P1 F6 . . 92.2(5) ?
    F2' P1 F5' . . 90.6(5) ?
    F3' P1 F5' . . 174.9(7) ?
    F4 P1 F5' . . 68.3(4) ?
    F3 P1 F5' . . 160.2(5) ?
    F6 P1 F5' . . 93.2(3) ?
    F2' P1 F1 . . 81.6(3) ?
    F3' P1 F1 . . 88.6(6) ?
    F4 P1 F1 . . 84.0(3) ?
    F3 P1 F1 . . 87.7(5) ?
    F6 P1 F1 . . 179.52(13) ?
    F5' P1 F1 . . 86.8(3) ?
    F2' P1 F4' . . 177.9(4) ?
    F3' P1 F4' . . 87.6(5) ?
    F4 P1 F4' . . 25.2(2) ?
    F3 P1 F4' . . 71.1(5) ?
    F6 P1 F4' . . 82.8(3) ?
    F5' P1 F4' . . 90.7(4) ?
    F1 P1 F4' . . 96.8(3) ?
    F2' P1 F5 . . 70.9(4) ?
    F3' P1 F5 . . 161.0(4) ?
    F4 P1 F5 . . 90.0(3) ?
    F3 P1 F5 . . 177.2(5) ?
    F6 P1 F5 . . 86.0(3) ?
    F5' P1 F5 . . 22.4(4) ?
    F1 P1 F5 . . 94.2(3) ?
    F4' P1 F5 . . 110.7(4) ?
    F2' P1 F2 . . 23.9(3) ?
    F3' P1 F2 . . 72.6(4) ?
    F4 P1 F2 . . 178.4(3) ?
    F3 P1 F2 . . 89.4(4) ?
    F6 P1 F2 . . 84.2(2) ?
    F5' P1 F2 . . 110.2(4) ?
    F1 P1 F2 . . 96.2(2) ?
    F4' P1 F2 . . 156.0(3) ?
    F5 P1 F2 . . 88.4(3) ?
    C2AN C1AN H1A1 . . 109.5 ?
    C2AN C1AN H1A2 . . 109.5 ?
    H1A1 C1AN H1A2 . . 109.5 ?
    C2AN C1AN H1A3 . . 109.5 ?
    H1A1 C1AN H1A3 . . 109.5 ?
    H1A2 C1AN H1A3 . . 109.5 ?
    N1AN C2AN C1AN . . 177.8(4) ?
loop_
    _geom_torsion_atom_site_label_1
    _geom_torsion_atom_site_label_2
    _geom_torsion_atom_site_label_3
    _geom_torsion_atom_site_label_4
    _geom_torsion_site_symmetry_1
    _geom_torsion_site_symmetry_2
    _geom_torsion_site_symmetry_3
    _geom_torsion_site_symmetry_4
    _geom_torsion
    _geom_torsion_publ_flag
    C5 C1 C2 C3 . . . . 0.5(4) ?
    C4 N1 C3 C2 . . . . 2.0(3) ?
    C4 N1 C3 C1A . . . . -179.8(2) ?
    C1 C2 C3 N1 . . . . -2.6(4) ?
    C1 C2 C3 C1A . . . . 179.3(2) ?
    C3 N1 C4 C5 . . . . 0.6(3) ?
    C3 N1 C4 C1B . . . . -179.6(2) ?
    C2 C1 C5 C4 . . . . 1.9(4) ?
    N1 C4 C5 C1 . . . . -2.6(4) ?
    C1B C4 C5 C1 . . . . 177.7(2) ?
    C2A N1A C1A C3 . . . . 176.6(2) ?
    Cu1 N1A C1A C3 2_645 . . . -37.1(4) ?
    C2A N1A C1A S1A . . . . -0.7(3) ?
    Cu1 N1A C1A S1A 2_645 . . . 145.62(16) ?
    N1 C3 C1A N1A . . . . 171.2(2) ?
    C2 C3 C1A N1A . . . . -10.5(4) ?
    N1 C3 C1A S1A . . . . -11.7(3) ?
    C2 C3 C1A S1A . . . . 166.63(19) ?
    C3A S1A C1A N1A . . . . 0.76(19) ?
    C3A S1A C1A C3 . . . . -176.6(2) ?
    C1A N1A C2A C3A . . . . 0.2(3) ?
    Cu1 N1A C2A C3A 2_645 . . . -155.55(18) ?
    C1A N1A C2A C4A . . . . 177.6(2) ?
    Cu1 N1A C2A C4A 2_645 . . . 21.8(2) ?
    N1A C2A C3A S1A . . . . 0.3(3) ?
    C4A C2A C3A S1A . . . . -176.7(2) ?
    C1A S1A C3A C2A . . . . -0.6(2) ?
    C8A N2A C4A C5A . . . . 2.3(3) ?
    Cu1 N2A C4A C5A 2_645 . . . -170.47(19) ?
    C8A N2A C4A C2A . . . . -178.9(2) ?
    Cu1 N2A C4A C2A 2_645 . . . 8.3(3) ?
    C3A C2A C4A N2A . . . . 155.6(2) ?
    N1A C2A C4A N2A . . . . -21.4(3) ?
    C3A C2A C4A C5A . . . . -25.6(4) ?
    N1A C2A C4A C5A . . . . 157.4(2) ?
    N2A C4A C5A C6A . . . . -1.4(4) ?
    C2A C4A C5A C6A . . . . 179.9(2) ?
    C4A C5A C6A C7A . . . . -0.7(4) ?
    C5A C6A C7A C8A . . . . 1.8(4) ?
    C4A N2A C8A C7A . . . . -1.1(4) ?
    Cu1 N2A C8A C7A 2_645 . . . 170.5(2) ?
    C6A C7A C8A N2A . . . . -1.0(4) ?
    N2A Cu1 N1B C1B 2_655 . . . -35.2(3) ?
    N2B Cu1 N1B C1B . . . . 176.7(3) ?
    N1A Cu1 N1B C1B 2_655 . . . 74.2(3) ?
    N2A Cu1 N1B C2B 2_655 . . . 147.28(15) ?
    N2B Cu1 N1B C2B . . . . -0.84(16) ?
    N1A Cu1 N1B C2B 2_655 . . . -103.31(16) ?
    N2A Cu1 N2B C8B 2_655 . . . 39.4(3) ?
    N1B Cu1 N2B C8B . . . . -178.7(2) ?
    N1A Cu1 N2B C8B 2_655 . . . -56.2(2) ?
    N2A Cu1 N2B C4B 2_655 . . . -140.17(17) ?
    N1B Cu1 N2B C4B . . . . 1.73(17) ?
    N1A Cu1 N2B C4B 2_655 . . . 124.25(17) ?
    C2B N1B C1B C4 . . . . 179.8(2) ?
    Cu1 N1B C1B C4 . . . . 2.3(4) ?
    C2B N1B C1B S1B . . . . 0.3(3) ?
    Cu1 N1B C1B S1B . . . . -177.16(14) ?
    N1 C4 C1B N1B . . . . 179.0(2) ?
    C5 C4 C1B N1B . . . . -1.2(4) ?
    N1 C4 C1B S1B . . . . -1.5(3) ?
    C5 C4 C1B S1B . . . . 178.24(19) ?
    C3B S1B C1B N1B . . . . -0.1(2) ?
    C3B S1B C1B C4 . . . . -179.6(2) ?
    C1B N1B C2B C3B . . . . -0.5(3) ?
    Cu1 N1B C2B C3B . . . . 177.75(17) ?
    C1B N1B C2B C4B . . . . -178.3(2) ?
    Cu1 N1B C2B C4B . . . . -0.1(3) ?
    N1B C2B C3B S1B . . . . 0.4(3) ?
    C4B C2B C3B S1B . . . . 178.0(2) ?
    C1B S1B C3B C2B . . . . -0.2(2) ?
    C8B N2B C4B C5B . . . . -1.8(4) ?
    Cu1 N2B C4B C5B . . . . 177.81(19) ?
    C8B N2B C4B C2B . . . . 178.2(2) ?
    Cu1 N2B C4B C2B . . . . -2.2(3) ?
    C3B C2B C4B N2B . . . . -176.0(2) ?
    N1B C2B C4B N2B . . . . 1.5(3) ?
    C3B C2B C4B C5B . . . . 4.0(4) ?
    N1B C2B C4B C5B . . . . -178.5(2) ?
    N2B C4B C5B C6B . . . . 2.3(4) ?
    C2B C4B C5B C6B . . . . -177.7(2) ?
    C4B C5B C6B C7B . . . . -1.0(4) ?
    C5B C6B C7B C8B . . . . -0.6(4) ?
    C4B N2B C8B C7B . . . . 0.0(4) ?
    Cu1 N2B C8B C7B . . . . -179.53(19) ?
    C6B C7B C8B N2B . . . . 1.2(4) ?
_iucr_refine_instructions_details
;
TITL UTSL1repro in P2(1)/c
CELL 0.71073  12.5250  13.9500  14.6260  90.000  97.716  90.000
ZERR    4.00   0.0025   0.0028   0.0029   0.000   0.030   0.000
LATT 1
SYMM -X, 0.5+Y, 0.5-Z
SFAC C  H  N  S  Cu P  F
UNIT 92  64  24  8  4  4  24
OMIT 0 1 1
OMIT 0 2 1
OMIT -3 50
L.S. 15
ACTA
BOND $H
FMAP 2
PLAN 20
CONF
SIZE 0.03 0.015 0.01
WGHT    0.035900    3.897300
FVAR       0.41314
MOLE 1
CU1   5    0.708149    1.191545    0.368954    11.00000    0.02253    0.01556 =
         0.02245   -0.00093    0.00884    0.00197
N1    3    0.402686    0.954454    0.355866    11.00000    0.01836    0.01433 =
         0.01505    0.00168    0.00260    0.00004
C1    1    0.569605    0.897586    0.259924    11.00000    0.02184    0.02192 =
         0.02091   -0.00208    0.00832    0.00031
AFIX  43
H1    2    0.625748    0.878383    0.228460    11.00000   -1.20000
AFIX   0
C2    1    0.481446    0.838922    0.262812    11.00000    0.02426    0.01543 =
         0.01953   -0.00158    0.00314   -0.00161
AFIX  43
H2    2    0.477268    0.779420    0.233876    11.00000   -1.20000
AFIX   0
C3    1    0.399020    0.870859    0.309994    11.00000    0.01981    0.01463 =
         0.01464    0.00316    0.00125    0.00001
C4    1    0.489239    1.009923    0.352925    11.00000    0.02145    0.01297 =
         0.01368    0.00158    0.00004   -0.00129
C5    1    0.573541    0.985446    0.304442    11.00000    0.01948    0.01940 =
         0.02103    0.00064    0.00583   -0.00382
AFIX  43
H5    2    0.631121    1.027028    0.301971    11.00000   -1.20000
AFIX   0
S1A   4    0.213539    0.840002    0.391902    11.00000    0.01984    0.02132 =
         0.01965   -0.00282    0.00536    0.00059
N1A   3    0.277437    0.735129    0.266150    11.00000    0.01727    0.01453 =
         0.01720    0.00263    0.00240    0.00020
N2A   3    0.178976    0.597438    0.154328    11.00000    0.01737    0.01654 =
         0.01986    0.00247    0.00218    0.00169
C1A   1    0.302411    0.812615    0.314855    11.00000    0.01794    0.01507 =
         0.01498    0.00226    0.00252    0.00227
C2A   1    0.184991    0.693159    0.289803    11.00000    0.01571    0.01727 =
         0.01883    0.00468    0.00156    0.00033
C3A   1    0.140044    0.740160    0.356880    11.00000    0.01733    0.02427 =
         0.02111    0.00233    0.00456   -0.00191
AFIX  43
H3A   2    0.078094    0.720659    0.380309    11.00000   -1.20000
AFIX   0
C4A   1    0.144685    0.607352    0.237847    11.00000    0.01477    0.01604 =
         0.02065    0.00407    0.00086    0.00192
C5A   1    0.078408    0.540426    0.271870    11.00000    0.02209    0.02619 =
         0.02327    0.00524    0.00295   -0.00317
AFIX  43
H5A   2    0.057406    0.548383    0.330019    11.00000   -1.20000
AFIX   0
C6A   1    0.043800    0.461735    0.218587    11.00000    0.02576    0.02274 =
         0.03374    0.00688    0.00232   -0.00930
AFIX  43
H6A   2   -0.000077    0.415685    0.240518    11.00000   -1.20000
AFIX   0
C7A   1    0.075712    0.452714    0.131814    11.00000    0.03174    0.01877 =
         0.03098   -0.00220    0.00043   -0.00733
AFIX  43
H7A   2    0.052027    0.401497    0.093696    11.00000   -1.20000
AFIX   0
C8A   1    0.143216    0.521190    0.103258    11.00000    0.02722    0.01993 =
         0.02257   -0.00024    0.00358   -0.00049
AFIX  43
H8A   2    0.165229    0.514193    0.045377    11.00000   -1.20000
AFIX   0
S1B   4    0.378109    1.125988    0.460883    11.00000    0.01966    0.02012 =
         0.02438   -0.00335    0.00846   -0.00233
N1B   3    0.563006    1.165779    0.414461    11.00000    0.01889    0.01317 =
         0.01456    0.00092    0.00382    0.00002
N2B   3    0.698670    1.315379    0.439461    11.00000    0.02251    0.01518 =
         0.01966    0.00100    0.00100    0.00054
C1B   1    0.487515    1.099850    0.405340    11.00000    0.01808    0.01776 =
         0.01405    0.00211    0.00386    0.00181
C2B   1    0.535300    1.241255    0.468102    11.00000    0.02296    0.01476 =
         0.01416    0.00009    0.00253    0.00198
C3B   1    0.437636    1.231535    0.498593    11.00000    0.02315    0.01857 =
         0.02121   -0.00509    0.00585    0.00050
AFIX  43
H4B   2    0.407609    1.276189    0.534889    11.00000   -1.20000
AFIX   0
C4B   1    0.610459    1.323033    0.482967    11.00000    0.02290    0.01662 =
         0.01724    0.00195    0.00133    0.00194
C5B   1    0.592992    1.401913    0.537056    11.00000    0.02936    0.01961 =
         0.02534   -0.00331    0.00373    0.00350
AFIX  43
H5B   2    0.533020    1.404749    0.568184    11.00000   -1.20000
AFIX   0
C6B   1    0.666994    1.476229    0.543532    11.00000    0.04044    0.01727 =
         0.02876   -0.00598    0.00223    0.00222
AFIX  43
H6B   2    0.656570    1.530277    0.578492    11.00000   -1.20000
AFIX   0
C7B   1    0.755922    1.469718    0.498039    11.00000    0.03360    0.01532 =
         0.02830   -0.00077   -0.00210   -0.00574
AFIX  43
H7B   2    0.805899    1.519318    0.501256    11.00000   -1.20000
AFIX   0
C8B   1    0.769585    1.387951    0.447398    11.00000    0.02357    0.02118 =
         0.02690    0.00379    0.00297   -0.00314
AFIX  43
H8B   2    0.830460    1.383080    0.417615    11.00000   -1.20000
AFIX   0
MOLE 2
P1    6    0.917807    0.770510    0.061967    11.00000    0.02140    0.02177 =
         0.02445    0.00354    0.00351    0.00269
F1    7    1.020282    0.727634    0.022316    11.00000    0.04020    0.03889 =
         0.06880    0.01165    0.03541    0.00882
PART 1
F2    7    0.963663    0.756096    0.169224    10.50000    0.04561    0.02924 =
         0.02062    0.00405    0.00291    0.00898
F3    7    0.870593    0.664998    0.059531    10.50000    0.03311    0.02020 =
         0.05093   -0.01614    0.01607   -0.00973
F4    7    0.873766    0.787612   -0.043200    10.50000    0.06352    0.06087 =
         0.02294    0.01116   -0.00751    0.01775
F5    7    0.964047    0.877756    0.069404    10.50000    0.04608    0.01663 =
         0.04643   -0.00244    0.02382   -0.00064
PART 2
F2'   7    1.001174    0.779591    0.151088    10.50000    0.05328    0.09150 =
         0.03934   -0.03785   -0.01813    0.03459
F3'   7    0.887787    0.665424    0.089634    10.50000    0.05065    0.04274 =
         0.10323    0.03235    0.03710    0.00417
F4'   7    0.834541    0.757451   -0.029923    10.50000    0.03124    0.11281 =
         0.04084    0.00091   -0.01013    0.00136
F5'   7    0.953305    0.872120    0.027203    10.50000    0.03809    0.03026 =
         0.17566    0.05355    0.02724    0.00593
PART 0
F6    7    0.815229    0.813019    0.100630    11.00000    0.03924    0.05098 =
         0.08638   -0.00786    0.02675    0.01574
MOLE 3
C1AN  1    0.193423    0.102197    0.223797    11.00000    0.03621    0.07682 =
         0.04206    0.00636    0.01594   -0.00201
AFIX 137
H1A1  2    0.146752    0.077223    0.171825    11.00000   -1.50000
H1A2  2    0.163682    0.160627    0.244155    11.00000   -1.50000
H1A3  2    0.200051    0.056169    0.273029    11.00000   -1.50000
AFIX   0
C2AN  1    0.299827    0.121364    0.196937    11.00000    0.03678    0.03047 =
         0.02148    0.00612    0.00257    0.00065
N1AN  3    0.382409    0.133092    0.175974    11.00000    0.03474    0.04179 =
         0.03404    0.01487    0.00492   -0.00424
HKLF 4
REM  UTSL1repro in P2(1)/c
REM R1 =  0.0305 for   3641 Fo > 4sig(Fo)  and  0.0327 for all   3890 data
REM    389 parameters refined using      0 restraints
END
WGHT      0.0356      3.9078
REM Highest difference peak  0.303,  deepest hole -0.572,  1-sigma level  0.061
Q1    1   0.8626  0.8578  0.1089  11.00000  0.05    0.30
Q2    1   0.1658  0.6040  0.1969  11.00000  0.05    0.26
Q3    1   0.4047  1.1862  0.4760  11.00000  0.05    0.26
Q4    1   0.4317  1.1141  0.4267  11.00000  0.05    0.25
Q5    1   0.2622  0.8321  0.3488  11.00000  0.05    0.25
Q6    1   0.1680  0.6482  0.2652  11.00000  0.05    0.24
Q7    1   1.0383  0.7402  0.0694  11.00000  0.05    0.24
Q8    1   0.2252  0.7203  0.2727  11.00000  0.05    0.24
Q9    1   0.4923  1.0540  0.3801  11.00000  0.05    0.24
Q10   1   0.5544  1.1968  0.4462  11.00000  0.05    0.23
Q11   1   0.5780  1.2811  0.4871  11.00000  0.05    0.22
Q12   1   0.4418  0.9799  0.3590  11.00000  0.05    0.22
Q13   1   0.9861  0.7605 -0.0082  11.00000  0.05    0.22
Q14   1   0.3517  0.8416  0.3126  11.00000  0.05    0.22
Q15   1   0.1769  0.6457  0.1286  11.00000  0.05    0.21
Q16   1   0.2189  0.8455  0.2148  11.00000  0.05    0.21
Q17   1   0.1648  0.1569  0.1989  11.00000  0.05    0.21
Q18   1   0.6553  1.3176  0.4683  11.00000  0.05    0.21
Q19   1   0.5835  1.1842  0.3769  11.00000  0.05    0.21
Q20   1   0.8347  1.3570  0.4252  11.00000  0.05    0.20
;
data_global
_journal_date_recd_electronic     2013-03-05
_journal_date_accepted     2013-03-12
_journal_name_full     'Acta Crystallographica, Section E'
_journal_year     2013
_journal_volume     69
_journal_issue      4
_journal_page_first     m231
_journal_page_last     m231
_journal_paper_category     QM
_journal_paper_doi     10.1107/S1600536813006831
_journal_coeditor_code     VM2190
_publ_contact_author_name     'Anthony T. Baker'
_publ_contact_author_address
;
School of Chemistry and Forensic Science,
University of Technology, Sydney. PO Box 123, Broadway NSW 2007, Australia
;
_publ_contact_author_email     'anthony.baker@uts.edu.au'
_publ_contact_author_fax     ?
_publ_contact_author_phone     ?
_publ_section_title
;
<i>catena</i>-Poly[[copper(I)-\m-2,6-bis[4-(pyridin-2-yl)thiazol-2-yl]pyridine]
hexafluoridophosphate acetonitrile monosolvate] from single-crystal
synchrotron data
;
loop_
    _publ_author_name
    _publ_author_footnote
    _publ_author_address
    'Linda Xiao' .
;
School of Chemistry and Forensic Science,
University of Technology, Sydney
PO Box 123, Broadway NSW 2007, Australia
;
    'Mohan Bhadbhade' .
;
Mark Wainwright Analytical Centre
University of New South Wales
Anzac Parade
Sydney
New South Wales
2052
Australia
;
    'Anthony T. Baker' .
;
School of Chemistry and Forensic Science,
University of Technology, Sydney
PO Box 123, Broadway NSW 2007, Australia
;
_publ_section_synopsis     .
