# Supplementary material for: catena-Poly[[copper(I)-μ-2,6-bis­[4-(pyridin-2-yl)thia­zol-2-yl]pyridine] hexa­fluoridophosphate acetonitrile monosolvate] from single-crystal synchrotron data
Source: Acta Crystallogr Sect E Struct Rep Online. 2013 Mar 28;69(Pt 4):m231. doi: 10.1107/S1600536813006831 (PMC3629503; doi:10.1107/S1600536813006831)
Supplement: Supplementary file 2 [file e-69-0m231-Isup2.hkl]

# 
# h,k,l, Fc-squared, Fo-squared, sigma(Fo-squared) and status flag 
# 
data_I
_shelx_title ' UTSL1repro in P2(1)/c' 
_shelx_refln_list_code          4 
_shelx_F_calc_maximum      200.36 
_exptl_crystal_F_000      1304.00 
_reflns_d_resolution_high  0.8796 
 
loop_ 
 _symmetry_equiv_pos_as_xyz 
 'x, y, z' 
 '-x, y+1/2, -z+1/2' 
 '-x, -y, -z' 
 'x, -y-1/2, z-1/2' 
 
_cell_length_a    12.5250 
_cell_length_b    13.9500 
_cell_length_c    14.6260 
_cell_angle_alpha  90.000 
_cell_angle_beta   97.716 
_cell_angle_gamma  90.000 
 
_shelx_F_squared_multiplier     1.000 
 
loop_ 
 _refln_index_h 
 _refln_index_k 
 _refln_index_l 
 _refln_F_squared_calc 
 _refln_F_squared_meas 
 _refln_F_squared_sigma 
 _refln_observed_status 
   1   0   0      288.14      226.08      4.51 o 
   2   0   0      761.43      594.10      9.19 o 
   3   0   0       19.36       45.76      6.28 o 
   4   0   0      159.66      246.74      8.62 o 
   5   0   0      346.40      520.26     11.33 o 
   6   0   0      189.93      165.73      9.23 o 
   7   0   0     3160.77     3095.99     39.23 o 
   8   0   0     3092.90     3067.87     55.96 o 
   9   0   0     7668.71     7622.35    126.02 o 
  10   0   0     9316.28     9148.24    150.09 o 
  11   0   0        6.95        6.65     11.99 o 
  12   0   0     3295.71     3308.26     43.07 o 
  13   0   0     1744.50     1658.15     26.26 o 
  14   0   0     2102.71     1980.69     34.30 o 
   2   1   0    16772.97    14958.38    154.00 o 
   4   1   0       74.75       65.87      5.00 o 
   5   1   0     3649.66     3533.43     33.33 o 
   6   1   0    11827.41    11322.60     90.59 o 
   7   1   0     2302.23     2412.88     24.59 o 
   8   1   0     3936.41     4007.67     35.06 o 
   9   1   0     1115.18     1134.13     14.22 o 
  10   1   0      455.83      430.15      9.95 o 
  11   1   0     4636.47     4439.95     38.84 o 
  12   1   0      495.28      480.94     11.11 o 
  13   1   0     1289.78     1215.86     15.62 o 
  14   1   0       15.29        8.59      9.65 o 
   1   2   0     4852.66     4465.11     44.07 o 
   2   2   0     4736.87     4349.89     42.88 o 
   3   2   0     1720.61     1569.02     16.94 o 
   4   2   0     3789.13     3749.25     33.83 o 
   5   2   0     4456.53     4228.72     41.21 o 
   6   2   0      394.38      466.24      9.78 o 
   7   2   0     6851.60     7096.43     70.96 o 
   8   2   0     1671.21     1703.90     20.55 o 
   9   2   0      174.15      184.54      8.34 o 
  10   2   0     3348.73     3363.63     30.59 o 
  11   2   0     2422.23     2406.58     23.68 o 
  12   2   0     2700.85     2702.55     25.96 o 
  13   2   0      642.29      600.35     11.82 o 
   1   3   0     1160.97      905.59     13.41 o 
   2   3   0    14539.79    13422.28    107.70 o 
   3   3   0     2184.86     2075.92     31.11 o 
   4   3   0     8028.00     8212.08     66.05 o 
   5   3   0      860.17     1070.96     12.12 o 
   6   3   0     1185.38     1413.42     14.98 o 
   7   3   0     1794.36     2028.52     19.77 o 
   8   3   0     2725.83     2700.72     25.15 o 
   9   3   0      953.49     1034.23     13.52 o 
  10   3   0      465.29      544.84     11.50 o 
  11   3   0     4925.49     4745.08     41.20 o 
  12   3   0      103.53      126.32     11.39 o 
  13   3   0     1569.25     1482.26     17.20 o 
   0   4   0       97.78      136.58      6.96 o 
   1   4   0    12785.40    12323.75    103.85 o 
   2   4   0     4817.43     4852.16     42.43 o 
   3   4   0      199.24      223.73      5.79 o 
   4   4   0     3070.36     3344.36     28.80 o 
   5   4   0    12673.13    13353.10    106.18 o 
   6   4   0        3.41        5.17      5.83 o 
   7   4   0     2267.80     2269.50     21.62 o 
   8   4   0     1028.61     1139.71     13.86 o 
   9   4   0      284.03      295.68      9.00 o 
  10   4   0      675.21      747.67     12.03 o 
  11   4   0      604.61      651.29     14.45 o 
  12   4   0     2530.41     2392.90     23.58 o 
  13   4   0       55.70       56.66      9.06 o 
   1   5   0      113.80       67.60      4.57 o 
   2   5   0      901.76      841.61      9.66 o 
   3   5   0      986.61      907.52     10.46 o 
   4   5   0      242.78      376.58     11.39 o 
   5   5   0     5363.55     5274.67     44.08 o 
   6   5   0       41.62       46.79      6.35 o 
   7   5   0     1161.28     1283.17     14.57 o 
   8   5   0     1642.22     1745.99     18.28 o 
   9   5   0     5383.18     5364.97     45.63 o 
  10   5   0      228.71      212.40      8.79 o 
  11   5   0       20.16        1.54      8.84 o 
  12   5   0       33.46       25.81      8.65 o 
  13   5   0      193.83      160.45     10.09 o 
   1   6   0     5729.82     5842.08     53.84 o 
   2   6   0    13756.32    13674.76    108.28 o 
   3   6   0       95.36      132.26      5.71 o 
   4   6   0      237.26      214.34      6.59 o 
   5   6   0      754.62      767.17     10.44 o 
   6   6   0      220.38      282.63      7.73 o 
   7   6   0       73.39       70.54      6.91 o 
   8   6   0      200.07      212.15      8.38 o 
   9   6   0       40.10       68.26      7.96 o 
  10   6   0     2094.27     2131.85     21.46 o 
  11   6   0      583.93      576.27     11.13 o 
  12   6   0     2481.62     2378.08     23.19 o 
  13   6   0        2.09        1.20      9.18 o 
   1   7   0    18097.20    18321.51    177.74 o 
   2   7   0    11928.15    12743.40    101.33 o 
   3   7   0      179.74      191.37      6.34 o 
   4   7   0     5698.37     5685.03     47.15 o 
   5   7   0     1731.12     1719.18     17.32 o 
   6   7   0      138.43      171.88      7.19 o 
   7   7   0       67.71       92.29      7.08 o 
   8   7   0      187.85      223.69      9.50 o 
   9   7   0     3776.23     3688.51     32.90 o 
  10   7   0      722.90      769.15     12.03 o 
  11   7   0     2500.74     2451.83     25.91 o 
  12   7   0      157.98      134.45      9.00 o 
   0   8   0      636.48      951.65     20.04 o 
   1   8   0        8.86       17.36      5.16 o 
   2   8   0    13564.20    13681.60    191.61 o 
   3   8   0      454.79      583.56      9.18 o 
   4   8   0     2291.18     2281.12     21.41 o 
   5   8   0     5850.49     5589.30     46.76 o 
   6   8   0      100.99      107.03      6.93 o 
   7   8   0     2980.85     2958.26     28.96 o 
   8   8   0     4459.45     4491.64     38.80 o 
   9   8   0       31.35       40.22      8.03 o 
  10   8   0     2941.97     2908.01     27.04 o 
  11   8   0       48.50       38.77      9.63 o 
  12   8   0      447.19      488.27     10.89 o 
   1   9   0     5563.80     5275.24     51.51 o 
   2   9   0     3635.33     3568.51     31.06 o 
   3   9   0        8.06       17.69      5.90 o 
   4   9   0     8503.46     8237.33     67.05 o 
   5   9   0      109.97      127.36      6.77 o 
   6   9   0      517.52      581.04      9.92 o 
   7   9   0      292.71      324.38      8.78 o 
   8   9   0     4130.50     4180.75     40.97 o 
   9   9   0     1803.43     1801.04     20.09 o 
  10   9   0     1718.79     1714.29     25.69 o 
  11   9   0     1897.19     1839.76     19.31 o 
   0  10   0      933.38      931.66     16.51 o 
   1  10   0     1586.35     1671.35     26.61 o 
   2  10   0     4376.39     4477.56     38.05 o 
   3  10   0      328.25      303.93      7.70 o 
   4  10   0      708.68      743.84     10.57 o 
   5  10   0     1623.07     1569.61     16.50 o 
   6  10   0     1874.21     1939.75     19.37 o 
   7  10   0     4437.73     4403.84     37.97 o 
   8  10   0      596.77      706.77     11.39 o 
   9  10   0     1368.43     1400.57     21.31 o 
  10  10   0     1285.22     1291.87     16.22 o 
   1  11   0      399.79      412.43      9.03 o 
   2  11   0      496.06      509.08      9.01 o 
   3  11   0     1044.55     1124.03     14.02 o 
   4  11   0     3256.26     3164.14     28.21 o 
   5  11   0      624.34      670.79     10.40 o 
   6  11   0     2826.11     2922.93     28.04 o 
   7  11   0       15.15       21.20      7.44 o 
   8  11   0     1253.03     1253.37     14.89 o 
   9  11   0      244.43      277.10     12.40 o 
  10  11   0       28.42       31.92      8.60 o 
   0  12   0      422.87      421.77     12.15 o 
   1  12   0       41.49       49.54      7.42 o 
   2  12   0       18.29       35.11      6.67 o 
   3  12   0     5906.68     5454.24     45.73 o 
   4  12   0      779.26      890.95     11.93 o 
   5  12   0       31.16       25.96      7.09 o 
   6  12   0      395.32      422.88      9.31 o 
   7  12   0        7.38        5.04      7.55 o 
   8  12   0      116.73      119.05      8.30 o 
   9  12   0     1811.42     1808.86     18.80 o 
   1  13   0     2958.21     2819.02     25.72 o 
   2  13   0      171.39      185.80      7.75 o 
   3  13   0        3.32        4.55      7.04 o 
   4  13   0       31.74       37.84      7.46 o 
   5  13   0      173.07      210.71      8.18 o 
   6  13   0      156.29      166.51      8.26 o 
   7  13   0       11.64       12.95      8.82 o 
   8  13   0        6.46        2.79      8.33 o 
   0  14   0     6285.17     5829.30    121.94 o 
   1  14   0       44.80       58.81      7.28 o 
   2  14   0      636.47      604.94     10.45 o 
   3  14   0        9.43       22.36      7.16 o 
   4  14   0       23.92       26.29      7.62 o 
   5  14   0      169.88      175.99      8.03 o 
   6  14   0        0.04       -6.14      7.71 o 
   1  15   0      499.46      534.72     10.50 o 
   2  15   0      393.01      377.20      9.43 o 
   3  15   0      120.08      125.74      8.23 o 
   4  15   0      366.84      413.62      9.67 o 
 -14   1   1      868.03      766.09     20.38 o 
 -13   1   1       66.81       60.99      9.41 o 
 -12   1   1       31.51       41.99      9.16 o 
 -11   1   1     1380.03     1464.74     24.34 o 
 -10   1   1      631.64      701.77     23.05 o 
  -9   1   1     1355.39     1443.12     19.07 o 
  -8   1   1     2719.60     2888.50    138.75 o 
  -7   1   1     2449.07     2529.31     29.50 o 
  -6   1   1      649.64      665.35      9.70 o 
  -5   1   1      361.03      392.04      8.24 o 
  -4   1   1      282.99      287.10      6.21 o 
  -3   1   1       80.61       87.30      4.69 o 
  -2   1   1    14260.31    12669.30    106.07 o 
  -1   1   1      631.83      603.14      5.71 o 
   1   1   1     5371.33     4855.04     38.35 o 
   2   1   1     1328.15     1363.76     12.32 o 
   3   1   1    10492.19    10193.73     80.72 o 
   4   1   1     5127.85     4873.50     40.47 o 
   5   1   1     1015.13     1007.54     11.40 o 
   6   1   1     1332.58     1375.28     16.83 o 
   7   1   1      590.79      684.10     11.67 o 
   8   1   1      316.63      358.31      9.97 o 
   9   1   1       25.20       38.00      8.10 o 
  10   1   1      674.02      698.29     11.83 o 
  11   1   1     2170.18     2197.26     22.25 o 
  12   1   1     2471.51     2306.89     23.13 o 
  13   1   1      408.53      354.65     10.42 o 
 -14   2   1       98.13       78.13      9.49 o 
 -13   2   1      568.91      566.05     11.52 o 
 -12   2   1     1291.42     1291.22     15.93 o 
 -11   2   1      453.06      480.04     11.57 o 
 -10   2   1       21.45       24.12      7.76 o 
  -9   2   1       80.21       75.89      7.71 o 
  -8   2   1      445.44      423.84      9.05 o 
  -7   2   1      683.59      838.54     11.22 o 
  -6   2   1     2679.38     2814.34     25.34 o 
  -5   2   1    13296.91    12326.88    113.21 o 
  -4   2   1     2956.95     2913.12     29.21 o 
  -3   2   1     3984.19     3483.32     33.58 o 
  -2   2   1    26067.22    23591.86    234.51 o 
  -1   2   1     1392.24     1376.54     11.98 o 
   1   2   1     2271.14     1948.88     16.37 o 
   2   2   1      216.00      192.24      4.64 o 
   3   2   1     5573.59     5283.23     43.00 o 
   4   2   1     1104.28     1219.94     14.96 o 
   5   2   1      193.42      218.31      6.52 o 
   6   2   1      428.44      600.36      9.31 o 
   7   2   1    14869.69    14188.36    113.11 o 
   8   2   1      495.34      508.81      9.52 o 
   9   2   1     8415.33     8148.61     66.99 o 
  10   2   1      506.68      545.89     10.88 o 
  11   2   1     1350.39     1351.79     16.20 o 
  12   2   1        5.16        1.79      9.06 o 
  13   2   1      230.38      217.69     11.31 o 
 -13   3   1       12.26        7.39      8.66 o 
 -12   3   1      568.00      563.88     11.31 o 
 -11   3   1       53.53       73.30      8.56 o 
 -10   3   1       73.70       98.61      9.48 o 
  -9   3   1       12.93       24.70      7.74 o 
  -8   3   1     4074.00     4026.55     35.20 o 
  -7   3   1     2747.02     2792.06     26.60 o 
  -6   3   1     4535.92     4391.67     37.38 o 
  -5   3   1      266.40      354.66      7.18 o 
  -4   3   1     2822.63     2634.15     23.22 o 
  -3   3   1      549.53      609.64      8.01 o 
  -2   3   1     8798.73     7857.21     62.55 o 
  -1   3   1     7520.24     7252.41     81.93 o 
   0   3   1     4265.40     3516.11     32.34 o 
   1   3   1     2825.21     2494.85     24.40 o 
   2   3   1     6530.36     5854.48     54.38 o 
   3   3   1    10791.57     8825.55    632.87 o 
   4   3   1      555.93      700.12     10.44 o 
   5   3   1      661.77      525.60      9.69 o 
   6   3   1     2795.64     2613.04     30.20 o 
   7   3   1       57.76       86.06      6.60 o 
   8   3   1     1892.03     1942.99     22.37 o 
   9   3   1     2056.31     2111.03     21.16 o 
  10   3   1     2222.94     2198.08     22.02 o 
  11   3   1       74.29       79.47      9.23 o 
  12   3   1     5401.86     4931.97     46.50 o 
  13   3   1       63.40       93.64      9.43 o 
 -13   4   1       77.29      107.81      9.71 o 
 -12   4   1      606.04      612.96     11.57 o 
 -11   4   1      147.23      172.89      8.96 o 
 -10   4   1      355.13      389.26      9.78 o 
  -9   4   1      157.13      195.65      8.33 o 
  -8   4   1       61.07       54.19      6.87 o 
  -7   4   1     2593.70     2574.12     23.90 o 
  -6   4   1      974.12     1249.57     14.89 o 
  -5   4   1    14037.94    13390.32    106.46 o 
  -4   4   1     1814.29     2087.04     19.29 o 
  -3   4   1    16853.60    15955.69    155.94 o 
  -2   4   1      461.00      519.70      7.67 o 
  -1   4   1    19773.89    18892.28    269.74 o 
   0   4   1      692.11      739.35     11.27 o 
   1   4   1     6554.50     6114.75     53.80 o 
   2   4   1      127.49       97.17      4.59 o 
   3   4   1     1155.91     1146.02     11.95 o 
   4   4   1     1163.42      996.76     13.18 o 
   5   4   1     1005.66     1516.97     15.47 o 
   6   4   1     2922.23     3043.35     27.11 o 
   7   4   1    11270.75    11206.88     90.17 o 
   8   4   1      517.88      709.12     10.98 o 
   9   4   1     4529.78     4357.56     38.97 o 
  10   4   1       47.00       46.76      8.21 o 
  11   4   1      730.24      772.18     12.46 o 
  12   4   1      520.81      511.89     11.08 o 
  13   4   1      955.71      906.52     13.64 o 
 -13   5   1      833.72      892.90     16.44 o 
 -12   5   1      426.11      441.75     10.93 o 
 -11   5   1        6.97       10.55      8.26 o 
 -10   5   1      824.17      875.87     15.53 o 
  -9   5   1      795.97      891.03     12.60 o 
  -8   5   1      119.48      156.78      7.67 o 
  -7   5   1     6710.85     6500.10     53.93 o 
  -6   5   1     1033.12     1024.43     12.51 o 
  -5   5   1      271.23      262.55      7.03 o 
  -4   5   1    16471.47    15992.75    135.08 o 
  -3   5   1       23.22       23.91      4.82 o 
  -2   5   1     1795.50     1546.29     14.74 o 
  -1   5   1     7398.74     6865.89     71.08 o 
   0   5   1     1029.23      944.01     11.33 o 
   1   5   1    11553.31    10863.30     86.15 o 
   2   5   1      573.31      768.21     10.51 o 
   3   5   1     4210.16     3907.26     34.74 o 
   4   5   1     1179.85     1390.94     14.37 o 
   5   5   1     2330.86     2326.39     23.19 o 
   6   5   1      117.20       81.97      6.36 o 
   7   5   1     4766.54     4786.12     40.84 o 
   8   5   1     3363.08     3339.30     30.00 o 
   9   5   1     2248.10     2334.99     26.51 o 
  10   5   1     1670.24     1654.23     17.99 o 
  11   5   1     2515.10     2415.59     35.73 o 
  12   5   1     1603.28     1532.01     20.70 o 
  13   5   1       34.25       45.09      9.11 o 
 -13   6   1       25.61       22.33      8.79 o 
 -12   6   1      124.48      131.08      9.02 o 
 -11   6   1     1158.55     1252.66     15.69 o 
 -10   6   1     2587.84     2677.23     27.14 o 
  -9   6   1       59.73       89.87      7.96 o 
  -8   6   1      965.12      949.54     12.59 o 
  -7   6   1     3764.70     3549.38     31.42 o 
  -6   6   1      175.36      165.96      6.95 o 
  -5   6   1      659.67      651.66      9.62 o 
  -4   6   1      705.15      872.83     10.76 o 
  -3   6   1       77.38      134.85      5.71 o 
  -2   6   1      644.30      637.44      8.94 o 
  -1   6   1     5705.50     5358.23     43.89 o 
   0   6   1       58.84       47.88      4.60 o 
   1   6   1     3159.32     2976.05     25.62 o 
   2   6   1     5091.94     4810.67     39.87 o 
   3   6   1      387.00      425.86      7.54 o 
   4   6   1     2988.24     2812.82     25.18 o 
   5   6   1     4514.44     4438.79     37.84 o 
   6   6   1      710.72      669.00     10.14 o 
   7   6   1       17.55       14.96      8.96 o 
   8   6   1      108.35      159.84      8.06 o 
   9   6   1      205.44      228.04      8.68 o 
  10   6   1      938.15      956.72     13.21 o 
  11   6   1     1675.08     1617.14     17.88 o 
  12   6   1      362.66      327.06      9.62 o 
 -12   7   1      100.47       86.27      8.96 o 
 -11   7   1      981.53      968.36     13.56 o 
 -10   7   1     1892.66     1860.01     19.45 o 
  -9   7   1      966.42     1067.56     13.80 o 
  -8   7   1      404.79      447.58     10.22 o 
  -7   7   1     2254.79     2297.27     23.89 o 
  -6   7   1      605.62      736.89     10.71 o 
  -5   7   1      104.16      161.84      8.68 o 
  -4   7   1     7778.08     7298.34     59.60 o 
  -3   7   1     1875.09     1841.76     17.74 o 
  -2   7   1        5.76       11.17      5.04 o 
  -1   7   1     5776.76     5991.86     61.25 o 
   0   7   1     1454.96     1645.84     15.87 o 
   1   7   1     8956.11     9059.87     72.70 o 
   2   7   1       15.96       22.39      5.01 o 
   3   7   1     5680.71     5461.61     65.85 o 
   4   7   1     1924.80     2074.30     19.70 o 
   5   7   1     1455.01     1550.56     16.17 o 
   6   7   1      514.11      546.31      9.52 o 
   7   7   1     2434.04     2522.74     23.80 o 
   8   7   1      559.47      576.48     10.55 o 
   9   7   1       84.92       97.96      8.23 o 
  10   7   1      500.38      517.77     10.69 o 
  11   7   1     1236.82     1219.78     15.17 o 
  12   7   1       28.73       30.78      8.49 o 
 -12   8   1      955.42      941.72     15.31 o 
 -11   8   1       83.55       92.76      8.82 o 
 -10   8   1     1990.88     1916.71     19.88 o 
  -9   8   1      537.02      516.33     10.37 o 
  -8   8   1      121.53      149.51      7.98 o 
  -7   8   1        9.15       -0.15      6.88 o 
  -6   8   1     1201.53     1230.59     14.18 o 
  -5   8   1      558.95      631.79     11.54 o 
  -4   8   1     2807.50     2966.73     26.59 o 
  -3   8   1     2595.96     2610.36     23.70 o 
  -2   8   1     7064.49     7252.83     59.09 o 
  -1   8   1      795.61      779.86      9.94 o 
   0   8   1     2734.06     3026.12     28.41 o 
   1   8   1       16.41       14.67      5.13 o 
   2   8   1       37.68       26.56      5.37 o 
   3   8   1        0.80        7.64      5.50 o 
   4   8   1    11143.25    11307.58     90.66 o 
   5   8   1      123.09      118.16      6.76 o 
   6   8   1        4.98       -1.88      6.35 o 
   7   8   1        0.29       -1.79      7.14 o 
   8   8   1       30.96       18.36      9.32 o 
   9   8   1      408.31      396.45      9.96 o 
  10   8   1      157.63      201.58      8.99 o 
  11   8   1      390.29      350.38     10.06 o 
  12   8   1       86.36      132.08      9.55 o 
 -11   9   1      180.64      192.21      8.86 o 
 -10   9   1       90.43       95.79      8.28 o 
  -9   9   1      910.91      918.94     12.83 o 
  -8   9   1      949.17      968.41     13.00 o 
  -7   9   1      131.17      156.53      7.64 o 
  -6   9   1     1866.07     1949.45     19.46 o 
  -5   9   1      768.73      733.31     10.57 o 
  -4   9   1      572.38      616.81      9.68 o 
  -3   9   1      503.60      549.43     17.10 o 
  -2   9   1     1959.30     1952.46     18.78 o 
  -1   9   1      928.87     1007.40     11.83 o 
   0   9   1     2544.95     2470.20     22.54 o 
   1   9   1     7728.79     7896.07     66.58 o 
   2   9   1        0.06       -0.25      5.62 o 
   3   9   1      101.09      118.40      8.03 o 
   4   9   1      610.44      668.32      9.99 o 
   5   9   1      387.09      411.18      8.68 o 
   6   9   1     2255.04     2340.31     25.88 o 
   7   9   1      304.96      308.71      8.66 o 
   8   9   1      905.86      963.76     15.09 o 
   9   9   1      945.78      995.80     13.49 o 
  10   9   1      679.62      698.64     11.70 o 
  11   9   1      210.16      216.39      9.26 o 
 -11  10   1       21.32       14.14      8.81 o 
 -10  10   1       17.74       22.21      8.21 o 
  -9  10   1        2.75       -7.03      8.14 o 
  -8  10   1      259.90      315.77      8.99 o 
  -7  10   1      429.66      518.16      9.80 o 
  -6  10   1      890.00      887.34     17.46 o 
  -5  10   1       26.56       40.72      6.76 o 
  -4  10   1     1586.47     1594.15     16.54 o 
  -3  10   1     5698.94     5601.88     49.96 o 
  -2  10   1     7199.49     7359.47     64.26 o 
  -1  10   1      549.89      605.48      9.33 o 
   0  10   1        2.92        6.25      5.59 o 
   1  10   1     2162.36     2191.61     20.69 o 
   2  10   1     1663.86     1620.43     16.51 o 
   3  10   1     1053.41     1146.14     13.14 o 
   4  10   1      986.23     1063.10     12.74 o 
   5  10   1       54.68       43.09      6.84 o 
   6  10   1      368.28      411.41      9.10 o 
   7  10   1      265.39      273.08      8.68 o 
   8  10   1      735.90      808.54     12.24 o 
   9  10   1        5.46        6.84      8.11 o 
  10  10   1       15.97       15.31      8.40 o 
 -10  11   1       30.51       48.52      8.46 o 
  -9  11   1      427.62      537.17     10.52 o 
  -8  11   1      169.78      209.64      8.99 o 
  -7  11   1       20.12       32.67      8.96 o 
  -6  11   1      183.03      234.70      8.31 o 
  -5  11   1     9054.54     8650.05     75.19 o 
  -4  11   1       31.56       52.09      6.49 o 
  -3  11   1      578.58      590.59     12.74 o 
  -2  11   1     4684.76     4636.97     40.91 o 
  -1  11   1     5001.89     4742.75     40.07 o 
   0  11   1      563.24      621.74     10.31 o 
   1  11   1       23.52       49.32      6.50 o 
   2  11   1      783.92      842.24     11.02 o 
   3  11   1       56.60       79.05      7.85 o 
   4  11   1     3607.49     3629.07     31.69 o 
   5  11   1     2588.61     2609.78     24.29 o 
   6  11   1       52.00       57.90      7.50 o 
   7  11   1       83.47      148.67      8.14 o 
   8  11   1     3419.69     3335.66     29.92 o 
   9  11   1      265.85      274.52     11.82 o 
  10  11   1       40.67       73.23      9.42 o 
  -9  12   1      180.17      197.79      8.88 o 
  -8  12   1     2236.84     2300.28     27.40 o 
  -7  12   1      374.13      395.93     12.89 o 
  -6  12   1     3192.96     3158.07     30.47 o 
  -5  12   1       18.71       22.63      7.04 o 
  -4  12   1       15.61       30.40      7.00 o 
  -3  12   1      970.22     1026.16     14.59 o 
  -2  12   1      172.16      233.46      7.80 o 
  -1  12   1       41.04       48.33      6.71 o 
   0  12   1     2636.23     2585.11     23.80 o 
   1  12   1      154.30      179.60      7.17 o 
   2  12   1     1103.39     1068.28     12.75 o 
   3  12   1     1816.57     1911.69     18.89 o 
   4  12   1      377.50      389.77      8.85 o 
   5  12   1     2551.24     2512.73     23.47 o 
   6  12   1      738.07      832.91     11.96 o 
   7  12   1      182.65      214.19      8.61 o 
   8  12   1      853.14      878.47     12.61 o 
   9  12   1      603.10      599.78     11.19 o 
  -8  13   1        1.65       21.28      8.31 o 
  -7  13   1     1442.77     1446.25     16.91 o 
  -6  13   1      471.53      512.40     10.02 o 
  -5  13   1     1509.02     1538.17     20.20 o 
  -4  13   1      627.50      645.73     10.32 o 
  -3  13   1      239.87      235.82      8.62 o 
  -2  13   1       83.78       96.29      7.38 o 
  -1  13   1      878.67      915.61     11.93 o 
   0  13   1       91.87      108.83      7.44 o 
   1  13   1     1201.56     1211.68     17.40 o 
   2  13   1      500.63      491.87      9.45 o 
   3  13   1     3953.24     3866.68     34.88 o 
   4  13   1     1373.04     1361.04     15.28 o 
   5  13   1     2960.52     2887.76     26.39 o 
   6  13   1       48.46       56.06      7.63 o 
   7  13   1      129.61      115.03      8.34 o 
  -6  14   1     1842.20     1733.57     24.77 o 
  -5  14   1      161.91      176.48      8.37 o 
  -4  14   1        9.94        5.35      7.65 o 
  -3  14   1     1621.23     1665.32     17.35 o 
  -2  14   1        3.39       14.21      7.30 o 
  -1  14   1       30.93       31.36      7.41 o 
   0  14   1      659.33      655.08     10.50 o 
   1  14   1       33.43       37.49      7.41 o 
   2  14   1     2549.30     2356.95     27.68 o 
   3  14   1       87.38       99.65      8.33 o 
   4  14   1     1475.81     1382.90     15.56 o 
   5  14   1       52.10       69.54      7.85 o 
   6  14   1     2833.55     2787.25     30.76 o 
  -4  15   1      422.54      424.53      9.94 o 
  -3  15   1        1.28        5.64      7.51 o 
  -2  15   1      475.65      492.84     10.05 o 
  -1  15   1       48.96       43.23      8.07 o 
   0  15   1      273.54      287.09      9.14 o 
   1  15   1      133.81      158.74      9.53 o 
   2  15   1      279.13      244.45      8.85 o 
   3  15   1     5897.04     5524.28     46.24 o 
   4  15   1      307.41      312.35      9.16 o 
 -14   0   2      288.71      299.17     40.92 o 
 -13   0   2        6.78       -6.96     18.51 o 
 -12   0   2      179.19      166.84     15.52 o 
 -11   0   2       56.04       71.52     12.11 o 
 -10   0   2      767.44      750.65     17.04 o 
  -9   0   2       21.05       52.71     10.67 o 
  -8   0   2    19586.22    19057.14    213.42 o 
  -7   0   2        3.49       13.73      8.72 o 
  -6   0   2    30390.14    29675.12    328.78 o 
  -5   0   2     2577.04     2794.11     34.88 o 
  -4   0   2     1366.34     1239.76     18.00 o 
  -3   0   2     5364.52     4661.39     82.45 o 
  -2   0   2     2739.51     2275.34     28.77 o 
  -1   0   2      883.13      794.49     15.06 o 
   0   0   2     9997.50     8803.27    112.38 o 
   1   0   2      150.78       78.02      4.02 o 
   2   0   2    14786.29    13792.02    152.85 o 
   3   0   2    14774.36    13835.63    154.08 o 
   4   0   2    14456.96    13263.17    148.33 o 
   5   0   2      479.46      608.71     17.89 o 
   6   0   2    12513.90    11652.61    131.81 o 
   7   0   2     6384.96     6284.58     73.67 o 
   8   0   2     2847.70     2617.58     34.55 o 
   9   0   2     2404.00     2420.93     33.32 o 
  10   0   2       12.06       19.58     11.10 o 
  11   0   2       65.72       57.45     12.78 o 
  12   0   2      653.50      664.59     16.82 o 
  13   0   2     4359.22     3999.98     49.90 o 
 -14   1   2      162.78      161.47     10.07 o 
 -13   1   2       32.83       32.72      9.16 o 
 -12   1   2      294.12      326.02     12.16 o 
 -11   1   2     1662.35     1685.38     18.49 o 
 -10   1   2      511.99      577.83     10.92 o 
  -9   1   2     3490.36     3356.81     30.37 o 
  -8   1   2     1041.99      971.98     12.58 o 
  -7   1   2     1931.71     1901.88     18.87 o 
  -6   1   2      352.73      383.63      8.72 o 
  -5   1   2    20575.40    19509.39    153.49 o 
  -4   1   2     5622.19     5267.03     54.62 o 
  -3   1   2    19073.19    17469.38    173.21 o 
  -2   1   2    10787.70    10621.12     96.43 o 
  -1   1   2    10189.07    10244.76   1019.00 o 
   1   1   2     2420.55     2082.85     17.22 o 
   2   1   2     4100.62     3666.29     29.94 o 
   3   1   2     1057.72      926.07      9.93 o 
   4   1   2     1219.26     1281.24     12.99 o 
   5   1   2     2796.52     2497.57     22.46 o 
   6   1   2     1818.70     2033.84     19.37 o 
   7   1   2     6845.02     6489.22     53.71 o 
   8   1   2     1246.07     1276.71     14.60 o 
   9   1   2     1246.13     1248.98     15.01 o 
  10   1   2     6593.32     6481.88     54.23 o 
  11   1   2     2663.44     2627.13     25.34 o 
  12   1   2      161.74      150.49      9.20 o 
  13   1   2      197.81      205.38     12.74 o 
 -14   2   2      145.59      144.55     10.20 o 
 -13   2   2       61.08       54.20     10.36 o 
 -12   2   2       32.34       46.36     10.21 o 
 -11   2   2     2898.17     2967.43     31.44 o 
 -10   2   2       90.14      101.75      8.08 o 
  -9   2   2       83.96      115.41      7.94 o 
  -8   2   2      547.60      500.74      9.43 o 
  -7   2   2       74.84       88.62      6.56 o 
  -6   2   2    12650.61    12448.12     99.37 o 
  -5   2   2     1676.67     1752.85     26.93 o 
  -4   2   2       66.66       61.97      5.54 o 
  -3   2   2     8233.43     7437.83     63.71 o 
  -2   2   2     3158.86     2755.08     23.06 o 
  -1   2   2     1153.60      945.09      9.28 o 
   0   2   2    15873.00    14469.50    445.27 o 
   1   2   2     4354.00     4110.36     33.12 o 
   3   2   2      883.91      737.88      8.71 o 
   4   2   2     9483.78     9452.30    351.84 o 
   5   2   2        1.20       -3.75      5.93 o 
   6   2   2     1855.00     1730.79     19.94 o 
   7   2   2      262.24      251.27      7.47 o 
   8   2   2     6161.36     5974.12     50.03 o 
   9   2   2      252.71      275.17      8.71 o 
  10   2   2      205.39      240.55      9.11 o 
  11   2   2      785.61      815.08     12.84 o 
  12   2   2      134.15      117.96     11.16 o 
  13   2   2      338.48      322.58     10.26 o 
 -13   3   2       78.22       86.88      9.15 o 
 -12   3   2      175.67      148.99      9.26 o 
 -11   3   2      361.02      335.05     10.14 o 
 -10   3   2     2490.65     2518.08     24.38 o 
  -9   3   2     4089.78     3994.23     35.16 o 
  -8   3   2     3852.25     3999.34     34.89 o 
  -7   3   2        3.88       17.37      7.16 o 
  -6   3   2    11206.60    11649.60    107.66 o 
  -5   3   2        7.65        5.60      6.98 o 
  -4   3   2       37.20       94.60      5.22 o 
  -3   3   2     4506.71     4546.56     44.37 o 
  -2   3   2     1605.93     1614.21     14.66 o 
  -1   3   2    10032.56     9054.14     84.95 o 
   0   3   2     9607.12     8511.62     72.09 o 
   1   3   2     6402.91     6171.38     49.34 o 
   2   3   2       80.63      197.48      4.84 o 
   3   3   2    19540.62    19387.48    152.18 o 
   4   3   2     2472.42     2393.98     21.55 o 
   5   3   2     2211.17     2153.96     20.10 o 
   6   3   2      168.21      260.43      9.52 o 
   7   3   2      624.18      662.88     10.18 o 
   8   3   2     1121.50     1248.43     14.75 o 
   9   3   2     2190.78     2244.57     24.52 o 
  10   3   2     1280.01     1301.85     15.92 o 
  11   3   2     2003.31     1973.55     23.80 o 
  12   3   2      241.82      258.26     11.40 o 
  13   3   2      274.78      271.91     10.20 o 
 -13   4   2       84.57      104.40      8.94 o 
 -12   4   2      770.19      746.02     12.21 o 
 -11   4   2     1843.47     1806.10     19.31 o 
 -10   4   2      177.89      227.40      8.94 o 
  -9   4   2     2620.94     2711.02     25.54 o 
  -8   4   2      610.27      658.44     10.67 o 
  -7   4   2      304.95      354.87      8.34 o 
  -6   4   2     2149.35     2464.67     30.35 o 
  -5   4   2      410.77      361.39      7.57 o 
  -4   4   2     1055.19     1155.75     12.29 o 
  -3   4   2     3491.51     3480.83     29.43 o 
  -2   4   2      345.53      357.67      7.59 o 
  -1   4   2      266.84      221.40      4.65 o 
   0   4   2      930.35      970.26     11.66 o 
   1   4   2       79.20       97.77      6.77 o 
   2   4   2      206.72      223.51      5.83 o 
   3   4   2     3011.54     3099.00     30.58 o 
   4   4   2      455.80      534.64      8.17 o 
   5   4   2      618.38      737.74     10.00 o 
   6   4   2       73.28      107.58      6.38 o 
   7   4   2      799.90      876.61     11.82 o 
   8   4   2     1470.64     1543.50     16.75 o 
   9   4   2       61.89       83.49      7.94 o 
  10   4   2      335.21      399.25     10.12 o 
  11   4   2      290.08      321.82     10.09 o 
  12   4   2     1529.15     1427.99     16.99 o 
  13   4   2      710.63      647.28     14.41 o 
 -13   5   2        3.49        1.19      8.86 o 
 -12   5   2      110.49      118.40      9.11 o 
 -11   5   2      861.87      860.64     15.59 o 
 -10   5   2        3.24        0.11      7.83 o 
  -9   5   2      803.31      856.54     12.27 o 
  -8   5   2      215.81      229.49      8.13 o 
  -7   5   2     7840.34     7882.99     64.54 o 
  -6   5   2      679.78      664.62      9.93 o 
  -5   5   2     1315.27     1190.54     13.16 o 
  -4   5   2     2412.77     2725.04     24.19 o 
  -3   5   2     1825.76     1981.65     19.42 o 
  -2   5   2       75.98       57.16      4.47 o 
  -1   5   2     1016.39     1008.40     14.48 o 
   0   5   2     1363.73     1501.12     14.00 o 
   1   5   2       53.55       41.80      4.01 o 
   2   5   2      145.02      152.12      5.01 o 
   3   5   2        1.44        5.20      4.73 o 
   4   5   2     3157.76     3443.64     29.74 o 
   5   5   2      976.75     1000.98     11.84 o 
   6   5   2     1411.33     1476.23     15.63 o 
   7   5   2     1123.23     1183.08     13.93 o 
   8   5   2      268.91      319.61      8.81 o 
   9   5   2     7334.43     7294.17     60.29 o 
  10   5   2      592.46      646.57     11.53 o 
  11   5   2      511.62      499.43     12.36 o 
  12   5   2       30.03       38.40     10.18 o 
  13   5   2      223.36      208.31     11.59 o 
 -13   6   2      526.87      448.98     10.74 o 
 -12   6   2      413.53      388.25     14.13 o 
 -11   6   2      187.13      199.79      9.21 o 
 -10   6   2      702.12      732.72     11.76 o 
  -9   6   2       99.54      145.19      8.15 o 
  -8   6   2     4621.85     4714.46     40.47 o 
  -7   6   2       80.19      135.07      7.74 o 
  -6   6   2     4833.48     5134.98     43.25 o 
  -5   6   2     2103.63     2186.47     20.69 o 
  -4   6   2     4474.87     3972.37     33.89 o 
  -3   6   2     2024.52     2466.13     22.18 o 
  -2   6   2    20781.71    20915.57    206.77 o 
  -1   6   2      618.93      679.04      8.41 o 
   0   6   2        3.74        7.47      4.37 o 
   1   6   2      400.90      550.80      8.39 o 
   2   6   2       11.88       51.96      5.18 o 
   3   6   2      820.12     1041.72     11.68 o 
   4   6   2    10813.70    10797.89     86.48 o 
   5   6   2      252.87      270.99      7.22 o 
   6   6   2     5760.68     5625.42     47.09 o 
   7   6   2      831.25      933.95     14.01 o 
   8   6   2     2395.82     2538.27     24.09 o 
   9   6   2      244.95      272.31      9.11 o 
  10   6   2       78.50      121.78      9.24 o 
  11   6   2       10.61       20.08      8.59 o 
  12   6   2      283.32      269.85      9.85 o 
 -12   7   2      403.65      437.49     11.07 o 
 -11   7   2      322.93      321.76      9.91 o 
 -10   7   2      879.06      959.80     14.27 o 
  -9   7   2     1794.01     1858.01     19.35 o 
  -8   7   2      609.93      635.24     13.01 o 
  -7   7   2    18292.89    17663.83    140.09 o 
  -6   7   2        6.43       16.81      6.34 o 
  -5   7   2     4564.52     4417.87     37.65 o 
  -4   7   2      563.86      779.59     13.65 o 
  -3   7   2        5.67       -1.55      5.08 o 
  -2   7   2     4296.70     4042.72     40.26 o 
  -1   7   2     5642.67     5777.65     74.43 o 
   0   7   2      222.11      149.59      5.39 o 
   1   7   2      132.58      140.49      5.36 o 
   2   7   2     8427.79     8267.46     76.40 o 
   3   7   2     1776.25     1815.40     17.54 o 
   4   7   2       92.09      100.47      6.39 o 
   5   7   2     7230.79     7160.40     58.72 o 
   6   7   2     1392.64     1396.03     15.31 o 
   7   7   2     6477.83     6430.72     53.44 o 
   8   7   2       28.39       42.86      7.53 o 
   9   7   2      125.41      142.47      8.47 o 
  10   7   2        6.06        7.39      8.07 o 
  11   7   2       24.99       25.92      8.69 o 
  12   7   2     1122.29     1096.20     15.61 o 
 -12   8   2        0.22       10.22      8.73 o 
 -11   8   2      290.76      290.26      9.53 o 
 -10   8   2      537.38      534.74     10.61 o 
  -9   8   2       27.83       46.09      7.82 o 
  -8   8   2     1739.23     1829.79     18.87 o 
  -7   8   2     1738.59     1811.86     18.56 o 
  -6   8   2     2654.34     2682.67     24.76 o 
  -5   8   2      687.95      744.16     10.62 o 
  -4   8   2    10927.11    10457.15     94.47 o 
  -3   8   2      334.75      322.52      8.37 o 
  -2   8   2     5452.89     5769.99     47.64 o 
  -1   8   2     1363.30     1156.89     15.33 o 
   0   8   2     1485.92     1491.05     16.09 o 
   1   8   2     5041.41     4725.75     42.21 o 
   2   8   2      298.60      305.34      6.95 o 
   3   8   2      116.76      186.74      6.41 o 
   4   8   2     9801.46     9653.86     77.78 o 
   5   8   2     1443.97     1486.98     16.69 o 
   6   8   2     2413.07     2462.93     25.80 o 
   7   8   2     1347.64     1454.04     22.92 o 
   8   8   2     1426.02     1418.80     16.08 o 
   9   8   2      470.01      554.02     10.84 o 
  10   8   2     1150.94     1190.58     14.99 o 
  11   8   2     2313.79     2242.67     22.15 o 
 -11   9   2       16.45       18.09      8.45 o 
 -10   9   2     4212.15     3871.44     34.05 o 
  -9   9   2      368.64      362.78      9.39 o 
  -8   9   2     1733.35     1750.73     18.36 o 
  -7   9   2     7391.66     7225.29     59.53 o 
  -6   9   2      152.88      216.76      7.83 o 
  -5   9   2      963.63     1003.04     12.38 o 
  -4   9   2      654.18      640.31      9.63 o 
  -3   9   2      161.99      227.77      6.86 o 
  -2   9   2     4043.01     3729.44     36.09 o 
  -1   9   2      829.27      837.82     11.87 o 
   0   9   2     7172.93     7054.76     66.59 o 
   1   9   2      812.29      895.93     13.61 o 
   2   9   2    11041.10    10843.32     86.93 o 
   3   9   2     4844.48     4810.43     49.36 o 
   4   9   2     1168.93     1193.78     14.52 o 
   5   9   2     1385.66     1380.24     15.69 o 
   6   9   2      247.08      261.12      8.24 o 
   7   9   2       74.25      100.98      8.14 o 
   8   9   2      786.67      919.47     12.65 o 
   9   9   2     1228.59     1263.11     16.41 o 
  10   9   2      345.09      402.12      9.97 o 
  11   9   2        2.01        9.58      8.66 o 
 -11  10   2      395.08      426.58     12.97 o 
 -10  10   2      167.41      153.80      8.66 o 
  -9  10   2     2232.26     2132.01     21.18 o 
  -8  10   2     2523.09     2467.54     23.50 o 
  -7  10   2      378.96      441.21      9.40 o 
  -6  10   2     1182.45     1204.12     14.10 o 
  -5  10   2        1.76       11.72      6.53 o 
  -4  10   2     1119.56     1133.11     14.23 o 
  -3  10   2      334.02      400.46      8.59 o 
  -2  10   2       53.67       55.64      5.98 o 
  -1  10   2     7756.54     7328.62     89.41 o 
   0  10   2      261.83      312.58      8.61 o 
   1  10   2     7656.45     7579.28     66.05 o 
   2  10   2      191.02      236.78      7.07 o 
   3  10   2     4664.12     4517.77     38.37 o 
   4  10   2      408.81      522.47      9.13 o 
   5  10   2      148.85      176.19      7.39 o 
   6  10   2      286.31      344.94      8.74 o 
   7  10   2       40.83       55.23      8.11 o 
   8  10   2      129.11      132.54      8.23 o 
   9  10   2      133.60      181.18      8.85 o 
  10  10   2        5.60       11.48      8.52 o 
 -10  11   2       62.53       58.38      8.61 o 
  -9  11   2      158.86      193.21      8.60 o 
  -8  11   2      139.32      141.45      8.29 o 
  -7  11   2       33.15       31.76      7.61 o 
  -6  11   2     1753.58     1760.98     18.17 o 
  -5  11   2      323.52      370.57      9.17 o 
  -4  11   2     1098.17     1082.63     19.14 o 
  -3  11   2      122.02      119.41      7.47 o 
  -2  11   2     3408.41     3307.77     38.83 o 
  -1  11   2        2.89        2.14      6.05 o 
   0  11   2     3685.25     3703.80     58.30 o 
   1  11   2       18.27       21.72      6.24 o 
   2  11   2     3155.65     3122.08     27.81 o 
   3  11   2      432.23      443.54      8.63 o 
   4  11   2     1615.74     1630.42     25.76 o 
   5  11   2       82.95      113.56      7.42 o 
   6  11   2      112.43      146.64      7.99 o 
   7  11   2       98.07       96.92      8.15 o 
   8  11   2        1.29        9.51      7.94 o 
   9  11   2      426.77      439.56     10.40 o 
  -9  12   2       87.94       87.19      8.39 o 
  -8  12   2      120.98      108.98      8.22 o 
  -7  12   2       53.38       54.31      7.70 o 
  -6  12   2       53.08       65.89      8.29 o 
  -5  12   2      321.09      380.06      8.79 o 
  -4  12   2      489.62      516.66      9.48 o 
  -3  12   2      534.44      637.44      9.91 o 
  -2  12   2     1215.35     1131.85     13.24 o 
  -1  12   2      526.55      520.55     10.10 o 
   0  12   2        0.31       -5.48      6.19 o 
   1  12   2     1078.66     1133.91     14.27 o 
   2  12   2     1152.17     1248.69     14.13 o 
   3  12   2     2439.31     2368.35     22.32 o 
   4  12   2      104.12      143.30     10.00 o 
   5  12   2        7.55       14.30      7.26 o 
   6  12   2      521.58      579.82     10.33 o 
   7  12   2      340.45      319.72      9.33 o 
   8  12   2     1390.42     1318.62     26.36 o 
  -8  13   2       38.70       42.95      9.24 o 
  -7  13   2      599.02      603.17     13.82 o 
  -6  13   2      285.00      311.83      9.52 o 
  -5  13   2      939.96      835.80     11.77 o 
  -4  13   2       24.23       37.13      8.44 o 
  -3  13   2     2209.81     2041.94     22.70 o 
  -2  13   2     2314.35     2331.59     21.99 o 
  -1  13   2      935.64      988.50     12.65 o 
   0  13   2      469.14      477.71      9.76 o 
   1  13   2      431.69      492.36      9.49 o 
   2  13   2      488.42      488.84      9.44 o 
   3  13   2      177.22      186.29      7.86 o 
   4  13   2      194.87      209.00      8.63 o 
   5  13   2       18.07       11.65      7.43 o 
   6  13   2      935.91      959.61     12.73 o 
   7  13   2        3.49        1.84      7.93 o 
  -6  14   2      280.95      310.24     11.63 o 
  -5  14   2      321.27      321.41      9.06 o 
  -4  14   2      392.65      424.88      9.47 o 
  -3  14   2      324.33      319.27     10.79 o 
  -2  14   2      157.78      137.52      7.81 o 
  -1  14   2       69.68       90.11      7.68 o 
   0  14   2        4.09        0.11      9.09 o 
   1  14   2     2038.68     1944.00     24.47 o 
   2  14   2        2.18       15.27      7.31 o 
   3  14   2      156.93      197.27      8.06 o 
   4  14   2       72.40       85.79      7.81 o 
   5  14   2       11.19        2.06      7.64 o 
   6  14   2       59.90       71.12      8.31 o 
  -4  15   2      346.38      354.62      9.41 o 
  -3  15   2      638.04      624.96     10.85 o 
  -2  15   2     1871.58     1766.56     19.12 o 
  -1  15   2        2.08       -2.17      7.64 o 
   0  15   2      758.41      773.69     12.43 o 
   1  15   2      566.20      605.52     11.53 o 
   2  15   2      788.76      825.27     12.22 o 
   3  15   2      288.11      314.98      9.37 o 
   4  15   2      687.72      747.32     13.58 o 
 -14   1   3      181.83      172.17      9.96 o 
 -13   1   3      374.48      358.84     10.87 o 
 -12   1   3        1.86       17.85      8.57 o 
 -11   1   3      727.94      793.10     12.48 o 
 -10   1   3      830.27      888.78     12.82 o 
  -9   1   3       86.13       96.57      7.66 o 
  -8   1   3     3032.28     2971.83     27.15 o 
  -7   1   3      870.16      997.99     12.36 o 
  -6   1   3       39.24       27.00      5.83 o 
  -5   1   3       29.01       25.88      5.29 o 
  -4   1   3       14.59       16.46      6.20 o 
  -3   1   3      143.67      139.16      4.96 o 
  -2   1   3      142.44      169.55      4.31 o 
  -1   1   3      728.24      639.04      6.58 o 
   0   1   3    28756.40    27071.41    421.69 o 
   1   1   3     1645.88     1689.43     15.48 o 
   2   1   3      128.36      100.16      4.19 o 
   3   1   3     1708.12     1784.21     16.31 o 
   4   1   3     5214.92     5004.13     41.25 o 
   5   1   3      395.15      419.75      7.57 o 
   6   1   3     3007.21     3009.81     26.86 o 
   7   1   3     3009.00     2772.12     25.24 o 
   8   1   3       23.20       34.37      6.73 o 
   9   1   3      635.50      688.55     13.92 o 
  10   1   3       23.53       28.79      8.15 o 
  11   1   3     1520.94     1463.74     16.96 o 
  12   1   3      581.28      561.65     13.32 o 
  13   1   3        1.38        5.90     10.68 o 
 -14   2   3      492.89      435.56     11.31 o 
 -13   2   3      878.41      874.05     14.35 o 
 -12   2   3     1308.58     1313.62     16.14 o 
 -11   2   3     5416.93     5219.03     44.82 o 
 -10   2   3      638.49      693.48     11.76 o 
  -9   2   3     3833.47     3776.22     33.57 o 
  -8   2   3     8030.09     8302.84     67.91 o 
  -7   2   3     1369.47     1313.16     18.82 o 
  -6   2   3       11.95       12.51      6.57 o 
  -5   2   3    12835.95    12830.61    117.70 o 
  -4   2   3     5463.08     5625.97     65.10 o 
  -3   2   3       71.33       93.16      4.66 o 
  -2   2   3     1668.35     1585.04     14.21 o 
  -1   2   3     2245.42     2088.03     18.67 o 
   0   2   3      367.50      361.12      8.24 o 
   3   2   3     4832.78     4366.80     36.04 o 
   4   2   3      117.54       91.99      5.22 o 
   5   2   3      458.61      435.18      7.75 o 
   6   2   3      101.16      142.90      6.99 o 
   7   2   3     8299.67     8445.89     68.74 o 
   8   2   3       37.11       60.16      7.17 o 
   9   2   3        6.36        4.94      7.50 o 
  10   2   3      669.20      676.78     12.26 o 
  11   2   3     2292.55     2273.88     22.71 o 
  12   2   3      213.20      251.32      9.77 o 
  13   2   3      141.07      163.53     11.26 o 
 -13   3   3        3.67        9.06      8.92 o 
 -12   3   3     2521.75     2481.66     24.26 o 
 -11   3   3       10.60       26.97      8.50 o 
 -10   3   3     6554.51     6436.76     53.96 o 
  -9   3   3      772.13      781.14     11.75 o 
  -8   3   3    10554.47     9897.50     80.30 o 
  -7   3   3      230.64      326.32      8.11 o 
  -6   3   3      700.09      622.03      9.53 o 
  -5   3   3    27996.08    27565.74    215.99 o 
  -4   3   3       64.88       62.11      4.98 o 
  -3   3   3       72.43       56.38      4.33 o 
  -2   3   3     2050.53     2021.22     17.71 o 
  -1   3   3     1473.19     1574.44     13.91 o 
   0   3   3       18.45       51.26      2.09 o 
   1   3   3       71.32      118.44      3.38 o 
   2   3   3    18298.84    17171.05    183.85 o 
   3   3   3     3150.92     3304.67     36.38 o 
   4   3   3     8173.88     6685.34    296.58 o 
   5   3   3        7.58       29.13      5.54 o 
   6   3   3     3997.77     4056.68     34.83 o 
   7   3   3     5904.30     5516.89     46.31 o 
   8   3   3       10.61       35.36      7.13 o 
   9   3   3     2186.08     2192.81     21.80 o 
  10   3   3       35.43       49.47      8.29 o 
  11   3   3      155.45      130.08      9.37 o 
  12   3   3      265.12      262.77      9.96 o 
  13   3   3      654.69      542.36     11.42 o 
 -13   4   3     1508.11     1381.80     18.66 o 
 -12   4   3     1007.06     1014.16     14.06 o 
 -11   4   3     2196.26     2218.92     22.40 o 
 -10   4   3      293.20      366.37      9.58 o 
  -9   4   3     3445.68     3495.08     44.81 o 
  -8   4   3     1847.13     2010.42     23.08 o 
  -7   4   3     8313.23     7991.04     75.46 o 
  -6   4   3     6004.14     6294.99     52.03 o 
  -5   4   3     3339.56     3176.84     27.89 o 
  -4   4   3     5030.45     4569.55     38.14 o 
  -3   4   3       54.88       34.62      4.44 o 
  -2   4   3     2192.89     1766.01     15.96 o 
  -1   4   3     2518.27     2442.85     22.13 o 
   0   4   3      132.40       99.59      4.65 o 
   1   4   3     7419.10     6710.28     53.92 o 
   2   4   3     4900.49     5127.44     41.87 o 
   3   4   3     7220.49     6424.20     52.10 o 
   4   4   3     6581.45     6820.29     55.53 o 
   5   4   3    12181.96    11669.27     93.25 o 
   6   4   3     1577.76     1540.09     16.04 o 
   7   4   3     1799.85     1854.85     18.80 o 
   8   4   3      143.05      156.73      8.02 o 
   9   4   3      517.37      562.95     12.21 o 
  10   4   3      188.75      204.45     10.60 o 
  11   4   3     1277.45     1233.09     15.40 o 
  12   4   3       35.20       32.25      9.12 o 
  13   4   3     2367.28     2102.84     21.69 o 
 -13   5   3     1790.45     1725.24     18.73 o 
 -12   5   3     1167.43     1216.69     17.13 o 
 -11   5   3        6.28        0.69      8.06 o 
 -10   5   3     6097.46     5762.14     48.65 o 
  -9   5   3     1112.26     1144.39     14.32 o 
  -8   5   3      195.39      208.33     12.29 o 
  -7   5   3      290.22      261.73      7.80 o 
  -6   5   3      729.01      766.95     11.11 o 
  -5   5   3     9472.87     9759.32     78.48 o 
  -4   5   3      809.13      673.08      9.08 o 
  -3   5   3     6134.93     6284.48     51.12 o 
  -2   5   3     3598.96     3556.46     34.27 o 
  -1   5   3    19326.55    17998.70    223.17 o 
   0   5   3     8995.82     8592.03     78.96 o 
   1   5   3      667.49      875.29     11.22 o 
   2   5   3    12222.69    11240.50     89.29 o 
   3   5   3     5556.98     6031.69     49.30 o 
   4   5   3      337.91      261.51      7.24 o 
   5   5   3     8431.33     8542.23     73.83 o 
   6   5   3     3938.88     3838.96     33.45 o 
   7   5   3      438.39      485.27      9.22 o 
   8   5   3        3.07        8.42      7.26 o 
   9   5   3     1380.94     1419.84     16.29 o 
  10   5   3      122.42      146.69      8.88 o 
  11   5   3        6.85       14.92      8.70 o 
  12   5   3     2292.27     2154.35     21.98 o 
 -13   6   3      737.65      710.98     12.31 o 
 -12   6   3     1039.78      992.76     14.12 o 
 -11   6   3     1270.37     1249.71     15.46 o 
 -10   6   3        1.17        3.10      8.03 o 
  -9   6   3      126.50      152.68      8.78 o 
  -8   6   3      477.37      607.71     13.34 o 
  -7   6   3     7824.73     7940.23     64.99 o 
  -6   6   3     1455.27     1492.12     15.77 o 
  -5   6   3       37.52       48.35      5.81 o 
  -4   6   3    11737.69    11350.16     90.71 o 
  -3   6   3     4991.96     5291.86     60.39 o 
  -2   6   3     7545.17     7683.66     61.91 o 
  -1   6   3     1037.02     1235.53     13.07 o 
   0   6   3       38.58       12.54      3.95 o 
   1   6   3     1257.71     1768.37     17.36 o 
   2   6   3      153.41      112.29      5.04 o 
   3   6   3     9489.97     9059.02     72.76 o 
   4   6   3      137.96      171.73      6.20 o 
   5   6   3     2715.57     2769.98     25.02 o 
   6   6   3    12348.30    12337.68     98.76 o 
   7   6   3      958.46     1043.79     13.15 o 
   8   6   3     1241.68     1264.90     20.01 o 
   9   6   3     1038.04     1183.41     16.86 o 
  10   6   3     1144.07     1089.25     16.41 o 
  11   6   3     1368.64     1302.14     17.65 o 
  12   6   3     1194.15     1135.54     14.91 o 
 -12   7   3      293.00      322.40      9.88 o 
 -11   7   3       18.51       30.65      8.43 o 
 -10   7   3     1301.31     1467.47     16.60 o 
  -9   7   3      194.34      232.42      8.67 o 
  -8   7   3      588.22      586.88     10.34 o 
  -7   7   3      951.13     1035.71     12.87 o 
  -6   7   3     1802.91     1982.97     19.50 o 
  -5   7   3     3348.79     3201.55     28.31 o 
  -4   7   3     4572.74     4688.85     39.48 o 
  -3   7   3     1969.11     2048.10     23.97 o 
  -2   7   3     5247.62     5562.30     52.92 o 
  -1   7   3     6188.70     5368.37     52.01 o 
   0   7   3       54.18       47.40      4.70 o 
   1   7   3      788.43      746.47     12.32 o 
   2   7   3     1337.92     1403.88     15.27 o 
   3   7   3     1246.16     1331.81     15.61 o 
   4   7   3     1150.68     1254.83     13.67 o 
   5   7   3     1082.60     1108.57     12.90 o 
   6   7   3        6.06        4.82      6.39 o 
   7   7   3       96.10       93.53      7.22 o 
   8   7   3      589.89      616.56     10.80 o 
   9   7   3     3913.31     3892.94     34.41 o 
  10   7   3       25.00       46.88      8.46 o 
  11   7   3     1397.45     1425.39     16.59 o 
  12   7   3      449.52      405.35     10.76 o 
 -12   8   3        2.37        2.15      8.78 o 
 -11   8   3      505.08      564.67     10.86 o 
 -10   8   3      169.60      199.00     11.88 o 
  -9   8   3      242.29      300.88      8.91 o 
  -8   8   3      236.44      297.77      8.82 o 
  -7   8   3       90.32      132.62      7.48 o 
  -6   8   3      164.68      215.18      7.53 o 
  -5   8   3     2398.51     2491.79     29.46 o 
  -4   8   3      926.34      965.78     11.63 o 
  -3   8   3       25.82       26.23      5.44 o 
  -2   8   3      683.02      598.65     10.33 o 
  -1   8   3     2115.42     2232.67     20.38 o 
   0   8   3      142.23      194.53      7.09 o 
   1   8   3       82.34       86.56      6.05 o 
   2   8   3      352.02      366.94      7.17 o 
   3   8   3       20.49       15.74      5.37 o 
   4   8   3      586.59      655.54      9.71 o 
   5   8   3      891.37      918.95     11.96 o 
   6   8   3      289.27      301.08      8.15 o 
   7   8   3      897.61      973.97     15.31 o 
   8   8   3      397.13      411.85      9.65 o 
   9   8   3      473.57      582.86     11.94 o 
  10   8   3      982.52     1001.04     13.64 o 
  11   8   3        5.77        5.23      8.63 o 
 -11   9   3      173.95      168.56      8.95 o 
 -10   9   3      966.15      965.25     15.86 o 
  -9   9   3      834.87      893.93     18.66 o 
  -8   9   3      268.71      298.19     11.27 o 
  -7   9   3       36.42       46.82      7.19 o 
  -6   9   3     1613.12     1666.47     17.24 o 
  -5   9   3     1513.03     1411.38     15.15 o 
  -4   9   3     1820.34     1876.97     18.38 o 
  -3   9   3     3333.89     3357.02     37.87 o 
  -2   9   3     2981.60     3019.30     26.65 o 
  -1   9   3        6.38        9.15      5.29 o 
   0   9   3     2096.04     2143.88     19.96 o 
   1   9   3     1026.93     1145.38     12.67 o 
   2   9   3     4403.39     4567.57     41.22 o 
   3   9   3     1171.37     1278.35     15.61 o 
   4   9   3      369.56      429.36      8.25 o 
   5   9   3      105.42      104.35      6.93 o 
   6   9   3     1228.27     1372.49     15.30 o 
   7   9   3      120.18      130.41      7.95 o 
   8   9   3      970.93     1043.40     13.47 o 
   9   9   3      781.14      733.02     12.55 o 
  10   9   3       19.29       -0.77      8.45 o 
 -10  10   3       40.17       49.56      8.49 o 
  -9  10   3      717.12      761.73     17.57 o 
  -8  10   3      111.02      133.52      8.18 o 
  -7  10   3     2835.56     2832.19     26.18 o 
  -6  10   3     4663.19     4550.83     38.92 o 
  -5  10   3     1728.00     1714.98     17.83 o 
  -4  10   3     2878.95     2869.92     25.87 o 
  -3  10   3        1.12       -2.93      5.77 o 
  -2  10   3     2580.94     2545.05     29.35 o 
  -1  10   3     2167.68     2218.59     21.94 o 
   0  10   3      193.06      195.03      6.51 o 
   1  10   3       93.84      107.60      8.03 o 
   2  10   3      576.47      652.55      9.41 o 
   3  10   3      571.21      582.75      9.24 o 
   4  10   3      146.61      193.81      7.64 o 
   5  10   3     8349.20     8367.19     68.09 o 
   6  10   3        4.81       10.42      7.06 o 
   7  10   3      262.87      268.19      9.33 o 
   8  10   3      941.18      965.58     13.02 o 
   9  10   3      322.75      301.68      9.44 o 
  10  10   3       18.73       18.22      8.62 o 
 -10  11   3     1439.81     1309.40     22.23 o 
  -9  11   3      263.87      303.19      9.34 o 
  -8  11   3      963.17      957.09     12.95 o 
  -7  11   3     1784.93     1828.60     22.86 o 
  -6  11   3      821.82      864.16     12.01 o 
  -5  11   3       38.14       63.11      7.57 o 
  -4  11   3      293.07      334.41      8.04 o 
  -3  11   3     5414.45     5098.90     42.86 o 
  -2  11   3      329.17      367.51      8.78 o 
  -1  11   3     4486.61     4412.05     43.58 o 
   0  11   3     5444.81     5362.65     49.80 o 
   1  11   3      405.94      378.98      7.86 o 
   2  11   3     3517.32     3400.54     29.81 o 
   3  11   3        0.18       11.08      6.34 o 
   4  11   3      236.58      244.98      9.14 o 
   5  11   3      769.46      831.37     12.44 o 
   6  11   3      332.22      368.43      9.04 o 
   7  11   3     1500.52     1537.11     17.08 o 
   8  11   3     1249.60     1242.11     14.99 o 
   9  11   3      280.48      356.75     10.49 o 
  -9  12   3      855.26      909.29     17.85 o 
  -8  12   3      119.06      143.55      8.92 o 
  -7  12   3      340.73      406.25      9.48 o 
  -6  12   3     4492.79     4267.12     39.38 o 
  -5  12   3     1626.84     1628.93     17.12 o 
  -4  12   3     4225.94     4125.73     35.50 o 
  -3  12   3       31.16       30.12      6.69 o 
  -2  12   3      198.76      218.95      7.50 o 
  -1  12   3     2748.01     2629.14     26.99 o 
   0  12   3     2644.67     2539.77     23.33 o 
   1  12   3     5075.96     4908.36     41.38 o 
   2  12   3       72.27       86.22      7.03 o 
   3  12   3     2390.10     2293.13     22.01 o 
   4  12   3     1674.46     1780.14     18.10 o 
   5  12   3     1665.07     1705.82     20.15 o 
   6  12   3       71.28       92.69      7.87 o 
   7  12   3       12.63        3.01      8.47 o 
   8  12   3     1906.29     1858.05     19.19 o 
  -8  13   3     1100.14     1131.20     16.00 o 
  -7  13   3     1991.15     1997.15     21.42 o 
  -6  13   3      248.57      330.02      9.56 o 
  -5  13   3     1045.59     1092.11     14.73 o 
  -4  13   3      284.05      300.80      8.38 o 
  -3  13   3    10588.76     9950.71     80.23 o 
  -2  13   3       75.41       93.36      7.22 o 
  -1  13   3      902.90      886.52     16.11 o 
   0  13   3     2132.20     2126.85     22.06 o 
   1  13   3      346.46      380.39      8.78 o 
   2  13   3      906.22      960.08     12.45 o 
   3  13   3      633.49      732.17     11.88 o 
   4  13   3     1248.64     1226.63     14.37 o 
   5  13   3      730.84      786.06     11.59 o 
   6  13   3      371.55      360.54      9.21 o 
   7  13   3     4155.21     3866.74     33.85 o 
  -6  14   3     2975.74     2726.19     25.07 o 
  -5  14   3       96.35      102.41      8.10 o 
  -4  14   3     1243.66     1335.93     15.10 o 
  -3  14   3     1183.25     1190.09     15.50 o 
  -2  14   3     8325.19     7378.65     70.86 o 
  -1  14   3     1466.73     1358.57     15.14 o 
   0  14   3      202.64      246.42      8.35 o 
   1  14   3      821.51      785.20     14.30 o 
   2  14   3        0.76        4.41      7.38 o 
   3  14   3      807.51      777.99     13.62 o 
   4  14   3      748.36      789.19     11.63 o 
   5  14   3       55.02       71.11      8.32 o 
  -4  15   3      370.64      350.78     13.46 o 
  -3  15   3     2655.36     2491.81     23.48 o 
  -2  15   3        2.28        1.10      7.78 o 
  -1  15   3      547.45      555.09     10.41 o 
   0  15   3       16.55       18.70      7.63 o 
   1  15   3      349.28      357.85      9.26 o 
   2  15   3       30.05       27.15      9.05 o 
   3  15   3      646.40      659.03     11.27 o 
 -14   0   4     2932.16     2812.64     37.53 o 
 -13   0   4      162.13      174.62     13.16 o 
 -12   0   4      860.28      899.65     18.73 o 
 -11   0   4        6.10       21.08     11.37 o 
 -10   0   4     1560.28     1694.99     25.86 o 
  -9   0   4     1793.16     1834.09     33.40 o 
  -8   0   4     6428.57     6495.91     76.36 o 
  -7   0   4       14.34       29.15      9.86 o 
  -6   0   4     8036.52     8861.78    101.36 o 
  -5   0   4    11306.08    11459.98    129.27 o 
  -4   0   4     6055.27     5428.53     62.99 o 
  -3   0   4     2895.78     2720.69     33.07 o 
  -2   0   4    12942.79    12134.18    135.16 o 
  -1   0   4    10054.46     9773.98    125.80 o 
   0   0   4      529.99      426.21     11.44 o 
   1   0   4      975.75      842.90     12.14 o 
   2   0   4    12802.03    11743.13    131.04 o 
   3   0   4     4895.77     5227.64     60.37 o 
   4   0   4      428.83      366.19     10.82 o 
   5   0   4     2650.72     2557.55     32.59 o 
   6   0   4     1152.94     1136.71     18.32 o 
   7   0   4     2535.28     2380.00     31.68 o 
   8   0   4       63.89       44.48     13.08 o 
   9   0   4      217.41      247.79     12.41 o 
  10   0   4     8390.04     7982.06     92.88 o 
  11   0   4      314.96      324.23     13.80 o 
  12   0   4     1408.75     1282.91     22.21 o 
  13   0   4      179.44      130.06     15.85 o 
 -14   1   4      374.07      367.25     10.72 o 
 -13   1   4     1973.19     1872.29     19.74 o 
 -12   1   4       80.47       82.16      8.81 o 
 -11   1   4     2670.23     2755.47     26.20 o 
 -10   1   4      814.42      876.27     12.78 o 
  -9   1   4     7364.89     7444.49     61.53 o 
  -8   1   4      751.33      709.55     10.81 o 
  -7   1   4      306.77      239.53      7.48 o 
  -6   1   4     7342.44     6664.47     54.79 o 
  -5   1   4      418.67      525.37      8.31 o 
  -4   1   4     1084.47     1275.82     13.00 o 
  -3   1   4      919.04      904.85      9.81 o 
  -2   1   4      172.86      190.71      4.58 o 
  -1   1   4     8857.00     7634.36     64.66 o 
   1   1   4    20070.37    19282.22    164.41 o 
   2   1   4     4469.97     4152.75     39.22 o 
   3   1   4     5904.22     5624.61     45.71 o 
   4   1   4     3068.96     2780.23     28.01 o 
   5   1   4      582.96      609.02      8.93 o 
   6   1   4       63.56       51.16      6.88 o 
   7   1   4      664.87      640.38     10.02 o 
   8   1   4     1390.88     1451.59     16.36 o 
   9   1   4      680.84      722.20     12.31 o 
  10   1   4      111.23      129.76      8.57 o 
  11   1   4       24.31       27.25      8.54 o 
  12   1   4        3.43       15.99      9.71 o 
  13   1   4     6543.96     5702.14     48.07 o 
 -14   2   4     1248.26     1115.14     15.01 o 
 -13   2   4       33.84       48.80     12.17 o 
 -12   2   4     2191.04     2182.15     22.07 o 
 -11   2   4      141.88      150.90      8.70 o 
 -10   2   4       37.24       57.35      8.11 o 
  -9   2   4      773.40      848.48     13.38 o 
  -8   2   4     7677.15     7844.80     64.37 o 
  -7   2   4     1315.03     1499.71     21.20 o 
  -6   2   4       16.70       18.58      5.88 o 
  -5   2   4     1118.48     1083.81     12.19 o 
  -4   2   4     2383.59     2099.67     19.13 o 
  -3   2   4     3311.47     3019.41     25.71 o 
  -2   2   4     2786.79     2687.75     25.99 o 
  -1   2   4      181.06      183.48      3.50 o 
   0   2   4     1415.49     1117.12     15.11 o 
   1   2   4     6384.52     6996.03     59.61 o 
   2   2   4    31878.24    30279.45    334.31 o 
   3   2   4     3038.19     2914.73     27.78 o 
   4   2   4      113.85       99.46      5.37 o 
   5   2   4      861.87      768.40     10.12 o 
   6   2   4      542.97      659.40      9.75 o 
   7   2   4     5026.18     5250.71     44.22 o 
   8   2   4      148.17      155.97      7.94 o 
   9   2   4     1042.75     1121.71     14.21 o 
  10   2   4     2070.24     2082.25     21.81 o 
  11   2   4        7.98       15.28      8.61 o 
  12   2   4      351.79      340.58     10.17 o 
  13   2   4       20.53       21.66      9.39 o 
 -13   3   4      150.12      153.46      9.44 o 
 -12   3   4       22.76       22.78      8.76 o 
 -11   3   4      168.93      197.54      9.17 o 
 -10   3   4       21.03       25.34      8.01 o 
  -9   3   4      141.89      173.60      9.44 o 
  -8   3   4     1475.90     1584.61     19.63 o 
  -7   3   4      432.18      475.92     11.47 o 
  -6   3   4     7594.05     6926.00     60.66 o 
  -5   3   4     3604.22     3744.46     32.12 o 
  -4   3   4     2749.31     2807.62     24.52 o 
  -3   3   4     2444.07     2376.42     22.26 o 
  -2   3   4        6.70        8.76      3.32 o 
  -1   3   4     1370.28     1264.25     11.59 o 
   0   3   4     1977.79     2039.88     40.72 o 
   1   3   4      194.93      220.49      3.85 o 
   2   3   4      954.44     1182.21     11.50 o 
   3   3   4      508.87      644.31      8.17 o 
   4   3   4     1393.27     1314.32     13.53 o 
   5   3   4     1528.54     1538.52     15.60 o 
   6   3   4     3949.77     4205.19     36.04 o 
   7   3   4       33.69       46.92      6.67 o 
   8   3   4     1337.16     1441.93     16.30 o 
   9   3   4      647.82      677.75     11.41 o 
  10   3   4        8.58        8.28      8.15 o 
  11   3   4     1275.16     1252.74     15.63 o 
  12   3   4     2010.46     1793.17     21.70 o 
 -13   4   4      783.73      793.84     12.87 o 
 -12   4   4        0.52        9.99      8.52 o 
 -11   4   4     4754.32     4470.29     39.05 o 
 -10   4   4      204.96      219.29     12.45 o 
  -9   4   4     8460.70     8424.97     69.12 o 
  -8   4   4      282.06      321.60      8.72 o 
  -7   4   4       87.43      120.70      7.03 o 
  -6   4   4      521.64      497.60      8.60 o 
  -5   4   4      766.78      841.11     10.49 o 
  -4   4   4     1507.16     1741.44     16.60 o 
  -3   4   4       31.32       46.53      4.36 o 
  -2   4   4      501.10      520.19      6.61 o 
  -1   4   4     7970.56     8039.52     64.57 o 
   0   4   4        3.95       18.07      2.15 o 
   1   4   4     2501.36     2714.98     26.22 o 
   2   4   4      934.55     1238.04     46.34 o 
   3   4   4     1028.34     1116.35     11.66 o 
   4   4   4     7115.65     7182.82     58.31 o 
   5   4   4     1900.86     1970.57     18.79 o 
   6   4   4     1014.01      957.09     11.88 o 
   7   4   4      899.55      900.76     11.99 o 
   8   4   4     4715.75     4816.85     41.18 o 
   9   4   4      220.10      238.66      8.95 o 
  10   4   4      100.63      104.47      8.56 o 
  11   4   4      861.99      856.64     13.07 o 
  12   4   4      103.90      106.50      9.11 o 
 -13   5   4      851.82      826.69     12.86 o 
 -12   5   4      351.76      386.40     10.34 o 
 -11   5   4      395.93      458.91     10.40 o 
 -10   5   4       14.19       18.94      8.73 o 
  -9   5   4     1135.47     1219.34     16.76 o 
  -8   5   4       48.52       52.57      7.06 o 
  -7   5   4      940.30     1010.67     12.75 o 
  -6   5   4     3778.11     3911.28     33.87 o 
  -5   5   4     8813.68     9136.46     73.72 o 
  -4   5   4      184.30      217.69      6.09 o 
  -3   5   4      528.47      620.75     14.00 o 
  -2   5   4      628.43      720.47      8.37 o 
  -1   5   4        2.57        3.12      3.12 o 
   0   5   4     2241.69     2533.38     23.11 o 
   1   5   4    12276.20    12698.07    100.68 o 
   2   5   4        0.72       -2.07      3.86 o 
   3   5   4     6378.40     6697.46     54.44 o 
   4   5   4     6359.65     6629.44     57.30 o 
   5   5   4      468.39      558.03      8.80 o 
   6   5   4      230.00      251.53      7.51 o 
   7   5   4      334.66      373.52      9.41 o 
   8   5   4     2903.64     2971.26     31.34 o 
   9   5   4        4.99        7.99      7.91 o 
  10   5   4       35.06       46.10      8.49 o 
  11   5   4      811.79      796.25     12.80 o 
  12   5   4      573.82      523.48     11.42 o 
 -13   6   4      232.88      275.48      9.96 o 
 -12   6   4      925.03     1044.45     14.00 o 
 -11   6   4      286.30      354.63      9.85 o 
 -10   6   4     3881.53     3812.39     36.29 o 
  -9   6   4     2301.25     2441.77     25.80 o 
  -8   6   4      915.49      901.42     12.25 o 
  -7   6   4     1810.45     1931.71     26.86 o 
  -6   6   4       25.54       38.27      6.27 o 
  -5   6   4      254.20      273.46      7.12 o 
  -4   6   4     1225.97     1361.03     14.90 o 
  -3   6   4      623.51      721.61     16.89 o 
  -2   6   4     2383.05     2128.59     21.76 o 
  -1   6   4       26.41       57.81      5.06 o 
   0   6   4    12210.80    12247.97    139.79 o 
   1   6   4      580.97      615.84      7.63 o 
   2   6   4     5205.91     5346.07     43.95 o 
   3   6   4      445.04      440.13      7.30 o 
   4   6   4     2533.03     2605.31     23.45 o 
   5   6   4        8.02       13.88      6.02 o 
   6   6   4      779.26      899.13     11.87 o 
   7   6   4     1232.05     1372.89     15.47 o 
   8   6   4     1468.66     1526.08     19.02 o 
   9   6   4      460.05      531.24     10.67 o 
  10   6   4       23.99       37.12      8.40 o 
  11   6   4       46.74       53.07      8.75 o 
  12   6   4     1311.24     1176.68     15.36 o 
 -12   7   4        1.59        6.49      8.40 o 
 -11   7   4     1458.65     1421.45     16.46 o 
 -10   7   4      145.84      151.32      8.43 o 
  -9   7   4      170.28      233.22      8.69 o 
  -8   7   4      324.51      322.80     10.89 o 
  -7   7   4     4310.72     4194.80     36.25 o 
  -6   7   4     1326.17     1358.87     14.94 o 
  -5   7   4     2623.49     2815.57     28.65 o 
  -4   7   4     1310.71     1103.61     12.44 o 
  -3   7   4     8260.39     8305.76     67.05 o 
  -2   7   4     1216.11     1384.49     13.77 o 
  -1   7   4     3178.06     3133.55     27.93 o 
   0   7   4      151.85       98.90      4.58 o 
   1   7   4      697.61      594.77      7.88 o 
   2   7   4     1096.01     1108.91     11.85 o 
   3   7   4     1010.18      964.30     11.71 o 
   4   7   4     4208.79     4322.16     38.67 o 
   5   7   4      613.94      616.67     10.84 o 
   6   7   4     4196.29     4284.86     42.50 o 
   7   7   4      969.80     1068.47     15.41 o 
   8   7   4     4318.71     4418.09     44.03 o 
   9   7   4       66.48       94.05      8.39 o 
  10   7   4      650.23      589.47     11.38 o 
  11   7   4     2434.33     2175.66     21.86 o 
 -12   8   4     1671.55     1539.42     17.20 o 
 -11   8   4      301.56      318.95      9.89 o 
 -10   8   4     3073.79     3046.40     28.10 o 
  -9   8   4       33.54       43.56      7.87 o 
  -8   8   4     1373.29     1312.98     21.54 o 
  -7   8   4     4627.39     4578.67     39.18 o 
  -6   8   4     1321.52     1333.07     14.72 o 
  -5   8   4      425.03      469.56      8.57 o 
  -4   8   4       18.79       18.43      5.62 o 
  -3   8   4      156.15      173.22      7.96 o 
  -2   8   4      403.97      351.12      6.72 o 
  -1   8   4     3779.59     3881.71     32.87 o 
   0   8   4    14101.05    13756.58    109.22 o 
   1   8   4        6.81        7.96      4.76 o 
   2   8   4    11774.49    11551.19     92.17 o 
   3   8   4     9002.17     8811.38     71.10 o 
   4   8   4     1883.38     2059.71     19.63 o 
   5   8   4     1582.97     1627.48     19.13 o 
   6   8   4        7.52       18.46      6.81 o 
   7   8   4     1189.08     1189.65     16.73 o 
   8   8   4     1024.54     1041.43     13.81 o 
   9   8   4     2111.34     2023.98     20.58 o 
  10   8   4       58.98       96.83      8.78 o 
  11   8   4      715.86      630.62     15.79 o 
 -11   9   4      140.19      127.71      8.81 o 
 -10   9   4      435.55      431.88     10.13 o 
  -9   9   4       11.17       13.14      7.86 o 
  -8   9   4       20.03       50.08      8.44 o 
  -7   9   4      187.42      221.78      9.31 o 
  -6   9   4     1260.88     1305.08     16.17 o 
  -5   9   4      970.17     1042.27     12.59 o 
  -4   9   4    13862.31    13332.55    106.22 o 
  -3   9   4     5753.60     5520.07     56.99 o 
  -2   9   4     4087.67     4303.50     36.39 o 
  -1   9   4     2072.03     2010.83     18.84 o 
   0   9   4     2795.84     2928.92     25.75 o 
   1   9   4      993.61     1098.45     15.45 o 
   2   9   4        7.73       11.11      5.52 o 
   3   9   4     1497.66     1589.25     16.00 o 
   4   9   4     1301.36     1303.63     14.23 o 
   5   9   4     2105.27     2035.61     19.77 o 
   6   9   4    10555.50    10405.89     83.85 o 
   7   9   4      404.75      442.78      9.55 o 
   8   9   4     1568.61     1680.28     24.11 o 
   9   9   4     1605.76     1726.55     18.36 o 
  10   9   4      476.85      501.08     10.79 o 
 -10  10   4      195.77      206.97      8.94 o 
  -9  10   4     2177.69     2055.70     20.54 o 
  -8  10   4      219.83      260.55      8.80 o 
  -7  10   4     2124.22     2224.09     21.60 o 
  -6  10   4      240.93      273.75      8.12 o 
  -5  10   4     4101.61     4148.79     35.74 o 
  -4  10   4      970.17      957.28     11.90 o 
  -3  10   4     2655.95     2699.61     27.15 o 
  -2  10   4     1711.40     1647.24     16.38 o 
  -1  10   4      531.63      506.53      8.18 o 
   0  10   4     1123.20     1110.74     12.31 o 
   1  10   4      357.65      404.27      7.57 o 
   2  10   4        7.78       13.68      5.62 o 
   3  10   4      279.72      276.32     11.55 o 
   4  10   4     4158.36     4237.11     36.22 o 
   5  10   4     7112.30     6877.01     56.55 o 
   6  10   4     1092.45     1118.36     13.62 o 
   7  10   4      150.79      181.05      9.21 o 
   8  10   4     1050.98     1149.09     14.24 o 
   9  10   4     1809.85     1827.19     19.01 o 
 -10  11   4      585.79      569.53     11.13 o 
  -9  11   4      226.55      195.04     11.83 o 
  -8  11   4     1773.94     1784.62     22.28 o 
  -7  11   4      268.23      254.59      8.56 o 
  -6  11   4     2025.18     2061.56     20.33 o 
  -5  11   4     1930.12     1928.19     19.15 o 
  -4  11   4     3305.98     3177.92     28.23 o 
  -3  11   4      480.97      465.94      8.51 o 
  -2  11   4     2309.82     2287.37     21.30 o 
  -1  11   4      225.43      236.97      7.00 o 
   0  11   4      474.50      518.53     13.10 o 
   1  11   4       49.62       63.97      6.02 o 
   2  11   4      539.18      556.71      9.34 o 
   3  11   4       24.20       34.95      6.37 o 
   4  11   4     1152.83     1164.44     13.40 o 
   5  11   4     1365.01     1433.56     18.27 o 
   6  11   4     1029.56     1117.07     13.68 o 
   7  11   4      534.70      544.58     11.06 o 
   8  11   4     1487.47     1517.14     16.71 o 
   9  11   4       54.34       34.12      8.64 o 
  -9  12   4       37.32       35.69      8.66 o 
  -8  12   4       42.21       58.67      8.22 o 
  -7  12   4     2111.42     1970.57     19.74 o 
  -6  12   4        9.32       13.40      7.26 o 
  -5  12   4      485.54      549.59      9.75 o 
  -4  12   4      919.63      945.56     13.11 o 
  -3  12   4     1481.30     1458.03     15.51 o 
  -2  12   4      700.45      698.05     16.00 o 
  -1  12   4      227.84      234.63      7.26 o 
   0  12   4      382.46      366.35      9.93 o 
   1  12   4      576.74      588.79     12.22 o 
   2  12   4     1517.22     1561.69     16.23 o 
   3  12   4        2.60        3.62      6.57 o 
   4  12   4      469.54      483.64      9.39 o 
   5  12   4      920.77      920.09     12.32 o 
   6  12   4      135.79      124.56      7.97 o 
   7  12   4      266.76      310.81      9.24 o 
   8  12   4      363.51      451.26     10.59 o 
  -7  13   4     1570.22     1405.14     15.70 o 
  -6  13   4        1.00        4.46      7.56 o 
  -5  13   4      719.50      717.41     11.10 o 
  -4  13   4       37.87       50.80      7.45 o 
  -3  13   4     1549.74     1418.07     16.22 o 
  -2  13   4      653.04      705.40     10.49 o 
  -1  13   4        1.23       -1.19      6.75 o 
   0  13   4      214.97      238.62      7.80 o 
   1  13   4        0.06       -4.50      6.85 o 
   2  13   4      509.10      538.98      9.56 o 
   3  13   4      148.16      156.33      7.68 o 
   4  13   4      623.53      657.98     10.70 o 
   5  13   4      659.58      752.44     12.25 o 
   6  13   4       29.97       17.60      7.93 o 
  -6  14   4      146.19      132.90      8.67 o 
  -5  14   4      540.50      515.16     10.95 o 
  -4  14   4       18.61       22.89      7.63 o 
  -3  14   4      124.74      131.41      8.64 o 
  -2  14   4        8.20        4.01      7.38 o 
  -1  14   4       21.21       28.77      7.32 o 
   0  14   4       10.34       11.52      7.31 o 
   1  14   4      104.76      103.63      8.79 o 
   2  14   4      261.21      309.51      8.70 o 
   3  14   4      159.76      159.10      8.18 o 
   4  14   4       81.85      112.07      8.15 o 
   5  14   4       36.48       58.84      8.33 o 
  -3  15   4        3.88       -0.45     10.29 o 
  -2  15   4     2278.10     2048.97     20.33 o 
  -1  15   4        5.93        6.00      7.69 o 
   0  15   4     1246.62     1162.63     16.49 o 
   1  15   4      625.92      622.08     10.65 o 
   2  15   4      493.82      499.21     10.16 o 
 -14   1   5     1485.79     1386.30     22.66 o 
 -13   1   5      107.75      122.95      9.14 o 
 -12   1   5       41.73       39.91      8.46 o 
 -11   1   5      462.09      491.56     10.69 o 
 -10   1   5      232.55      269.17      9.20 o 
  -9   1   5       22.66       20.26      7.29 o 
  -8   1   5        0.89       -0.68      6.60 o 
  -7   1   5      567.32      708.54     10.42 o 
  -6   1   5      703.10      723.74     10.14 o 
  -5   1   5     3725.44     3728.65     31.96 o 
  -4   1   5      881.56      932.18     10.61 o 
  -3   1   5     9924.52    10410.70    106.63 o 
  -2   1   5     1509.79     1419.99     13.22 o 
  -1   1   5     1526.67     1437.60     13.72 o 
   0   1   5     6724.40     6790.19     54.14 o 
   1   1   5      231.31      219.00      6.02 o 
   2   1   5     4839.68     5099.88     41.48 o 
   3   1   5     1139.96     1190.15     12.10 o 
   4   1   5      103.39      135.83      5.60 o 
   5   1   5        1.83        0.75      5.30 o 
   6   1   5       22.22       21.55      5.96 o 
   7   1   5       60.67       87.05      6.81 o 
   8   1   5        2.32        3.85      7.20 o 
   9   1   5        2.19       -5.58      7.94 o 
  10   1   5     1940.67     1902.52     21.42 o 
  11   1   5      696.52      690.95     12.04 o 
  12   1   5      130.12      106.95      9.38 o 
 -13   2   5      744.19      734.53     12.42 o 
 -12   2   5      219.52      251.68      9.54 o 
 -11   2   5       43.43       74.97      8.48 o 
 -10   2   5       62.24       80.59      7.94 o 
  -9   2   5      209.36      261.98      9.77 o 
  -8   2   5     3022.10     3081.40     28.01 o 
  -7   2   5      644.83      642.73      9.99 o 
  -6   2   5      626.71      750.89     14.33 o 
  -5   2   5    11725.25    11726.49     93.57 o 
  -4   2   5    18610.77    19929.34    156.65 o 
  -3   2   5     4770.04     4359.46     36.03 o 
  -2   2   5      788.36      798.19      8.58 o 
  -1   2   5     3382.94     3247.52     26.90 o 
   0   2   5      104.22       87.60      2.89 o 
   1   2   5     4018.87     3724.64     30.64 o 
   2   2   5     1672.22     1638.90     15.02 o 
   3   2   5        3.92        2.58      4.34 o 
   4   2   5     2410.56     2272.89     20.68 o 
   5   2   5     1186.47     1229.86     13.36 o 
   6   2   5     1229.51     1406.16     15.02 o 
   7   2   5      616.64      550.02      9.58 o 
   8   2   5     2369.71     2396.17     23.06 o 
   9   2   5     1337.50     1366.87     17.86 o 
  10   2   5      238.68      267.26     10.39 o 
  11   2   5       84.43       88.86      9.81 o 
  12   2   5      134.29      107.42      9.25 o 
 -13   3   5     1033.71     1032.48     14.21 o 
 -12   3   5     4232.88     4004.35     35.50 o 
 -11   3   5     2146.31     2185.55     21.95 o 
 -10   3   5        3.09       -1.37      7.71 o 
  -9   3   5       86.86      127.10      7.87 o 
  -8   3   5      100.02      102.73      7.34 o 
  -7   3   5      172.69      157.17      7.18 o 
  -6   3   5     7567.36     7482.96     61.19 o 
  -5   3   5     1469.76     1310.12     17.55 o 
  -4   3   5     5598.17     5334.24     43.90 o 
  -3   3   5      569.46      574.69      7.53 o 
  -2   3   5    12485.10    12008.27     95.09 o 
  -1   3   5     4675.05     4434.42     50.32 o 
   0   3   5     4420.56     4247.81     50.33 o 
   1   3   5    17704.31    16736.10    157.72 o 
   2   3   5      214.92      312.92      6.92 o 
   3   3   5     1280.72     1256.70     12.66 o 
   4   3   5      311.00      302.55      6.60 o 
   5   3   5     1273.80     1481.94     15.20 o 
   6   3   5     1128.09     1050.29     12.47 o 
   7   3   5       68.39       77.14      7.14 o 
   8   3   5     3164.05     3222.25     29.20 o 
   9   3   5       94.39       90.80      8.28 o 
  10   3   5     2858.88     2765.34     26.07 o 
  11   3   5     2576.65     2353.41     23.14 o 
  12   3   5      397.19      373.79     10.39 o 
 -13   4   5     3339.14     3078.62     33.02 o 
 -12   4   5      542.13      594.40     13.15 o 
 -11   4   5      483.75      527.60     12.44 o 
 -10   4   5     6348.32     6204.05     60.11 o 
  -9   4   5        0.45       -0.13      7.24 o 
  -8   4   5      993.13     1178.54     14.98 o 
  -7   4   5       38.45       64.16      6.63 o 
  -6   4   5     1099.54     1313.52     14.28 o 
  -5   4   5    10722.13    10600.32     84.88 o 
  -4   4   5     1634.55     1751.99     16.65 o 
  -3   4   5    16944.49    16213.53    127.81 o 
  -2   4   5     1810.68     1714.96     15.53 o 
  -1   4   5    16954.20    16327.63    182.40 o 
   0   4   5     5496.93     5235.42     78.22 o 
   1   4   5      702.52      592.86      6.57 o 
   2   4   5     2267.34     2037.07     18.15 o 
   3   4   5      155.66      168.11      5.20 o 
   4   4   5     1297.67     1854.01     17.59 o 
   5   4   5     4805.71     4781.34     40.18 o 
   6   4   5      758.48      772.79     10.74 o 
   7   4   5     1354.15     1384.03     22.06 o 
   8   4   5     1158.79     1258.55     17.51 o 
   9   4   5     6975.44     6866.79     56.98 o 
  10   4   5      436.62      457.74     10.56 o 
  11   4   5      749.47      762.95     17.48 o 
  12   4   5       16.61       20.06      8.94 o 
 -13   5   5      645.55      586.43     14.06 o 
 -12   5   5     1632.10     1544.45     17.52 o 
 -11   5   5      538.14      621.84     11.37 o 
 -10   5   5      707.21      753.39     12.01 o 
  -9   5   5     1369.26     1415.36     16.08 o 
  -8   5   5     8111.96     7950.94     65.24 o 
  -7   5   5     1301.71     1275.81     14.52 o 
  -6   5   5    12581.81    12313.48     98.52 o 
  -5   5   5       21.82       22.36      5.30 o 
  -4   5   5     1113.00      926.46     10.71 o 
  -3   5   5      129.98      141.70      5.31 o 
  -2   5   5    10173.08    10443.42     95.99 o 
  -1   5   5     1267.12     1354.51     14.32 o 
   0   5   5     1154.22     1305.38     68.58 o 
   1   5   5     1453.91     1207.58     11.57 o 
   2   5   5      578.57      737.30      8.44 o 
   3   5   5      930.51      703.31      9.61 o 
   4   5   5     2206.11     2408.15     24.55 o 
   5   5   5       98.98       74.57      5.99 o 
   6   5   5     5015.36     5063.11     42.69 o 
   7   5   5      242.95      283.22      9.93 o 
   8   5   5     2916.62     3065.56     27.92 o 
   9   5   5        0.39       11.82      8.08 o 
  10   5   5      247.11      226.54     10.56 o 
  11   5   5      261.99      241.91      9.60 o 
  12   5   5      166.27      129.61      9.80 o 
 -12   6   5     1383.40     1325.34     18.04 o 
 -11   6   5      180.42      221.10     10.77 o 
 -10   6   5     3256.61     3158.02     34.25 o 
  -9   6   5      112.23      138.58     10.20 o 
  -8   6   5      599.32      688.57     10.90 o 
  -7   6   5       11.08       13.40      6.54 o 
  -6   6   5      439.57      469.84     10.97 o 
  -5   6   5     5090.00     5000.49     41.98 o 
  -4   6   5      716.53      720.06      9.47 o 
  -3   6   5     1163.22      952.91     10.67 o 
  -2   6   5     2295.98     2108.24     20.45 o 
  -1   6   5    14139.27    14354.75    122.15 o 
   0   6   5      956.26      754.45      8.15 o 
   1   6   5     1702.80     1796.05     16.37 o 
   2   6   5     2717.75     2672.30     23.31 o 
   3   6   5      470.55      548.89      8.55 o 
   4   6   5      100.09      137.01      5.82 o 
   5   6   5     1213.40     1146.31     17.07 o 
   6   6   5     1095.02     1196.33     15.68 o 
   7   6   5      158.78      154.37      7.68 o 
   8   6   5      825.05      887.00     12.58 o 
   9   6   5     3577.77     3489.67     31.32 o 
  10   6   5       39.67       49.10      8.47 o 
  11   6   5      148.61      180.96     11.74 o 
 -12   7   5       13.19       10.64      8.61 o 
 -11   7   5      299.50      318.35     10.70 o 
 -10   7   5      526.84      567.06     10.87 o 
  -9   7   5     2703.00     2586.77     24.57 o 
  -8   7   5      917.70      994.85     12.82 o 
  -7   7   5     3708.31     3756.97     32.93 o 
  -6   7   5     1004.66     1010.36     13.48 o 
  -5   7   5      552.32      578.15     10.87 o 
  -4   7   5        4.39       12.55      5.70 o 
  -3   7   5     1052.60     1153.07     17.70 o 
  -2   7   5       19.93       20.60      4.19 o 
  -1   7   5      196.69      217.98      4.84 o 
   0   7   5      663.59      683.41      8.11 o 
   1   7   5     2632.81     2605.93     24.23 o 
   2   7   5        6.31       11.37      4.29 o 
   3   7   5     5037.23     4858.22     40.55 o 
   4   7   5      184.87      178.62      6.33 o 
   5   7   5      195.78      199.75      8.78 o 
   6   7   5     1025.90     1059.47     14.03 o 
   7   7   5       77.26       72.20      7.49 o 
   8   7   5      187.17      204.89      8.59 o 
   9   7   5      667.90      672.75     13.99 o 
  10   7   5       87.39       83.10      9.00 o 
  11   7   5        3.45       -2.24      8.89 o 
 -11   8   5      405.35      461.02     10.53 o 
 -10   8   5     1182.05     1151.64     19.56 o 
  -9   8   5      603.75      664.85     11.86 o 
  -8   8   5     2197.17     2221.22     21.67 o 
  -7   8   5        2.31       10.96      6.80 o 
  -6   8   5       68.00       85.75      6.74 o 
  -5   8   5        7.41        1.39      5.93 o 
  -4   8   5     5191.21     5023.46     42.07 o 
  -3   8   5      421.53      458.02     13.49 o 
  -2   8   5       44.32       58.90      4.80 o 
  -1   8   5     2826.08     2992.74     25.98 o 
   0   8   5     1548.47     1574.43     15.10 o 
   1   8   5      184.66      205.80      5.43 o 
   2   8   5     1591.33     1715.20     16.44 o 
   3   8   5      273.32      300.93      6.86 o 
   4   8   5       50.33       49.93      6.96 o 
   5   8   5      639.01      730.08     11.73 o 
   6   8   5     4268.35     4328.07     39.42 o 
   7   8   5      990.31      954.36     14.06 o 
   8   8   5      505.51      504.94     10.31 o 
   9   8   5        3.88       -5.55      8.30 o 
  10   8   5      369.60      377.22     10.24 o 
 -11   9   5        1.51        3.07      8.44 o 
 -10   9   5        0.58       11.46      8.37 o 
  -9   9   5      487.49      423.44      9.93 o 
  -8   9   5       42.63       68.99      7.53 o 
  -7   9   5       11.58       26.86      7.13 o 
  -6   9   5     6843.72     6509.67     53.74 o 
  -5   9   5     4420.99     4324.28     36.84 o 
  -4   9   5     1497.86     1604.65     16.16 o 
  -3   9   5      542.86      594.86      8.59 o 
  -2   9   5      736.70      807.41     11.22 o 
  -1   9   5      240.64      214.29      5.59 o 
   0   9   5     4444.04     4381.44     36.77 o 
   1   9   5        0.25        5.73      4.77 o 
   2   9   5       82.02      116.63      5.45 o 
   3   9   5     1023.16     1094.41     12.31 o 
   4   9   5     3261.03     3354.50     29.33 o 
   5   9   5       74.00       82.19      6.69 o 
   6   9   5        0.39        7.76      6.95 o 
   7   9   5      433.81      528.61     10.05 o 
   8   9   5       90.71       93.27      8.27 o 
   9   9   5     1218.05     1120.27     14.27 o 
  10   9   5      327.30      321.49      9.86 o 
 -10  10   5      381.34      322.83      9.67 o 
  -9  10   5      135.51      137.52      8.37 o 
  -8  10   5       29.56       23.01      7.64 o 
  -7  10   5      209.22      272.55      8.64 o 
  -6  10   5       93.99      114.04      7.39 o 
  -5  10   5       35.75       45.73      7.21 o 
  -4  10   5      231.65      273.78      7.23 o 
  -3  10   5     5610.16     5496.77     45.59 o 
  -2  10   5      354.94      379.65      7.26 o 
  -1  10   5     4500.29     4401.35     37.06 o 
   0  10   5     1317.35     1394.11     14.70 o 
   1  10   5      790.86      774.72      9.94 o 
   2  10   5     1556.05     1565.43     24.23 o 
   3  10   5      428.31      496.67      8.41 o 
   4  10   5      337.00      356.99      8.04 o 
   5  10   5       11.72       28.71      6.75 o 
   6  10   5     1280.47     1327.78     15.02 o 
   7  10   5     1723.78     1654.30     17.56 o 
   8  10   5      516.69      533.58     10.59 o 
   9  10   5     1457.63     1358.52     15.99 o 
  -9  11   5     2378.78     2326.99     22.58 o 
  -8  11   5      423.86      428.40      9.76 o 
  -7  11   5      489.72      527.74     10.16 o 
  -6  11   5     1025.69     1019.25     13.62 o 
  -5  11   5      874.48      872.54     11.54 o 
  -4  11   5     3206.85     3099.26     34.19 o 
  -3  11   5       46.27       49.76      6.11 o 
  -2  11   5      354.84      344.09      8.53 o 
  -1  11   5     1145.72     1136.50     12.55 o 
   0  11   5     1605.18     1603.58     15.99 o 
   1  11   5     3331.88     3259.24     33.08 o 
   2  11   5       27.73       30.88      6.07 o 
   3  11   5      579.97      634.48      9.57 o 
   4  11   5     2221.75     2220.21     21.02 o 
   5  11   5      877.97      998.31     12.63 o 
   6  11   5      448.49      481.88     10.03 o 
   7  11   5       36.86       44.98      8.08 o 
   8  11   5      183.32      220.91      9.24 o 
  -8  12   5     2064.10     1892.53     19.39 o 
  -7  12   5     1436.91     1426.32     18.57 o 
  -6  12   5      277.07      282.07      8.56 o 
  -5  12   5       58.93       69.64      7.09 o 
  -4  12   5     1622.07     1551.12     16.11 o 
  -3  12   5      943.18     1006.06     13.49 o 
  -2  12   5      583.88      608.02      9.71 o 
  -1  12   5     2120.91     2038.10     19.37 o 
   0  12   5     2051.78     1948.01     20.98 o 
   1  12   5        1.30        4.45      6.69 o 
   2  12   5     2485.20     2551.32     27.51 o 
   3  12   5      779.16      804.13     10.95 o 
   4  12   5     2429.76     2461.57     22.88 o 
   5  12   5      171.26      180.03      8.15 o 
   6  12   5        3.45        0.69      7.54 o 
   7  12   5     1356.79     1337.74     18.56 o 
  -7  13   5      293.24      345.67      9.55 o 
  -6  13   5      590.54      582.49     10.35 o 
  -5  13   5      341.71      361.51     10.97 o 
  -4  13   5     2246.05     2130.20     20.51 o 
  -3  13   5      176.75      187.67      8.60 o 
  -2  13   5      247.32      264.45      7.92 o 
  -1  13   5     1864.30     1774.55     17.70 o 
   0  13   5      196.71      211.34      7.51 o 
   1  13   5     2925.75     2899.25     26.00 o 
   2  13   5      518.26      568.73     13.17 o 
   3  13   5     1441.23     1390.49     15.23 o 
   4  13   5      985.38     1050.57     13.12 o 
   5  13   5     3263.08     3240.62     28.81 o 
   6  13   5      117.16      134.55      8.79 o 
  -5  14   5       54.01       55.61      8.07 o 
  -4  14   5      415.71      427.65      9.45 o 
  -3  14   5     1364.74     1277.21     14.54 o 
  -2  14   5     1476.50     1403.72     18.25 o 
  -1  14   5       95.88       86.50      9.73 o 
   0  14   5       79.46      135.28      7.74 o 
   1  14   5      172.50      150.16      8.45 o 
   2  14   5     1574.02     1564.01     16.49 o 
   3  14   5      304.77      283.23      8.86 o 
   4  14   5     4085.70     3859.88     33.50 o 
  -2  15   5      316.54      319.41     10.72 o 
  -1  15   5     2066.74     1954.65     19.34 o 
   0  15   5       98.36      101.25      7.92 o 
   1  15   5      760.12      757.29     11.74 o 
 -13   0   6     1030.15     1051.22     19.77 o 
 -12   0   6      107.23      141.98     13.78 o 
 -11   0   6      638.39      700.26     16.72 o 
 -10   0   6     9752.14     9415.35    108.42 o 
  -9   0   6      132.98      164.76     11.15 o 
  -8   0   6      576.86      590.09     14.21 o 
  -7   0   6     6665.41     6929.01     80.72 o 
  -6   0   6     5117.77     4645.29     55.59 o 
  -5   0   6     3716.99     4538.60     54.05 o 
  -4   0   6    26057.04    25699.38    284.82 o 
  -3   0   6     7655.56     7650.65     86.90 o 
  -2   0   6     7000.81     6572.79    103.40 o 
  -1   0   6    12328.28    11488.70    128.33 o 
   0   0   6      560.77      521.51      9.37 o 
   1   0   6       59.33       28.60      5.41 o 
   2   0   6     2768.89     2726.59     33.15 o 
   3   0   6    10648.27    11111.10    124.94 o 
   4   0   6    18229.74    17438.47    194.59 o 
   5   0   6     1519.72     1595.92     23.68 o 
   6   0   6      772.16      743.94     14.71 o 
   7   0   6      387.97      399.05     12.66 o 
   8   0   6     3604.29     3615.65     45.36 o 
   9   0   6     4988.86     4999.95     60.54 o 
  10   0   6     4210.72     4089.36     51.07 o 
  11   0   6      118.60      107.33     12.98 o 
  12   0   6       39.01       22.53     12.73 o 
 -13   1   6       35.39       43.81      8.87 o 
 -12   1   6       26.62       42.42      8.41 o 
 -11   1   6      735.12      688.17     12.60 o 
 -10   1   6      571.33      629.42     11.14 o 
  -9   1   6     5867.86     5911.04     49.64 o 
  -8   1   6     2053.14     2013.57     20.00 o 
  -7   1   6    11384.51    10926.38     87.91 o 
  -6   1   6     1225.60     1448.53     15.25 o 
  -5   1   6     9662.74     9659.81     77.62 o 
  -4   1   6     6273.04     5907.10     48.37 o 
  -3   1   6     2786.28     2678.59     23.27 o 
  -2   1   6     3329.90     3417.14     28.54 o 
  -1   1   6      930.98      947.20      9.61 o 
   0   1   6      990.39      991.78      9.88 o 
   1   1   6     3193.07     2990.47     25.17 o 
   2   1   6    16751.77    16094.09    126.68 o 
   3   1   6       42.98       71.15      4.94 o 
   4   1   6       63.19       76.90      5.40 o 
   5   1   6     1896.06     1770.43     17.34 o 
   6   1   6     1888.33     1856.67     23.39 o 
   7   1   6    10737.63    10624.26     85.61 o 
   8   1   6     2302.75     2289.47     22.25 o 
   9   1   6      567.67      564.98     10.72 o 
  10   1   6     2499.93     2426.31     23.59 o 
  11   1   6       47.00       36.48      8.93 o 
  12   1   6        6.06       -2.18      9.38 o 
 -13   2   6      555.44      481.45     10.75 o 
 -12   2   6      914.56      867.42     13.12 o 
 -11   2   6     1016.36     1096.56     16.91 o 
 -10   2   6      294.48      336.21      9.24 o 
  -9   2   6     2805.93     2851.59     26.46 o 
  -8   2   6      943.72      982.25     13.63 o 
  -7   2   6     3718.74     3828.73     33.38 o 
  -6   2   6     9867.12     9556.26     77.16 o 
  -5   2   6      967.89     1046.13     11.96 o 
  -4   2   6     3410.68     3390.15     29.07 o 
  -3   2   6     7553.09     7426.90     69.67 o 
  -2   2   6     9805.83    10120.61     80.41 o 
  -1   2   6       73.69       41.27      3.26 o 
   0   2   6       63.70       74.63      3.32 o 
   1   2   6     2904.42     2920.19     26.45 o 
   2   2   6      317.20      308.70      6.08 o 
   3   2   6      119.45      129.17      5.17 o 
   4   2   6     3599.32     3183.67     27.64 o 
   5   2   6     3494.70     3672.09     31.71 o 
   6   2   6        8.02       12.35      5.97 o 
   7   2   6     1192.44     1311.22     14.99 o 
   8   2   6     1510.88     1641.96     17.48 o 
   9   2   6     1570.41     1614.78     17.59 o 
  10   2   6     1782.58     1736.59     18.74 o 
  11   2   6       62.69       70.52      8.70 o 
  12   2   6       46.59       28.99      9.13 o 
 -13   3   6        2.62        6.42      8.54 o 
 -12   3   6     3676.60     3551.46     32.00 o 
 -11   3   6      128.14      127.14      8.72 o 
 -10   3   6        1.74        3.00      7.74 o 
  -9   3   6     1121.72     1153.71     14.14 o 
  -8   3   6        8.67       17.32      6.85 o 
  -7   3   6       13.82       16.28      6.43 o 
  -6   3   6       74.90      116.90      6.35 o 
  -5   3   6      438.01      547.03      8.51 o 
  -4   3   6     1743.07     1806.53     17.50 o 
  -3   3   6     1860.81     1958.07     17.77 o 
  -2   3   6     2268.84     2256.72     19.68 o 
  -1   3   6       95.87      100.48      2.46 o 
   0   3   6      137.64       91.95      7.85 o 
   1   3   6      286.80      218.26      4.85 o 
   2   3   6    13649.71    13797.82    109.15 o 
   3   3   6      304.20      301.45      6.12 o 
   4   3   6     1159.06     1355.10     13.90 o 
   5   3   6      930.20     1118.96     12.54 o 
   6   3   6      304.41      319.14     11.59 o 
   7   3   6     1383.52     1393.29     15.42 o 
   8   3   6     1802.74     1820.73     21.78 o 
   9   3   6      333.02      338.99      9.62 o 
  10   3   6      338.68      380.87      9.96 o 
  11   3   6       19.88       18.32      8.82 o 
  12   3   6      125.77      119.59      9.38 o 
 -13   4   6       38.84       42.53      8.69 o 
 -12   4   6       91.87       98.72      8.86 o 
 -11   4   6       66.04       89.38      9.32 o 
 -10   4   6      473.92      524.96     10.43 o 
  -9   4   6     8713.18     8495.73     69.44 o 
  -8   4   6     3374.33     3366.32     30.03 o 
  -7   4   6      428.38      517.84      9.91 o 
  -6   4   6     3701.15     4016.77     34.50 o 
  -5   4   6       64.75       74.77      5.65 o 
  -4   4   6      428.24      441.74      7.26 o 
  -3   4   6     1925.89     1893.37     17.32 o 
  -2   4   6       72.85       53.83      4.66 o 
  -1   4   6      654.21      715.28     13.78 o 
   0   4   6     5064.72     5396.78     63.53 o 
   1   4   6       57.20       31.34      4.74 o 
   2   4   6     8128.23     8868.04     71.09 o 
   3   4   6    14899.87    15804.60    124.98 o 
   4   4   6     9394.38     9541.35     76.60 o 
   5   4   6     2275.67     2252.69     21.05 o 
   6   4   6       14.64       23.11      6.58 o 
   7   4   6      567.70      568.83      9.93 o 
   8   4   6     1131.21     1205.26     14.56 o 
   9   4   6      159.26      163.11      8.68 o 
  10   4   6       23.17       12.85      8.44 o 
  11   4   6     1685.61     1542.02     17.46 o 
 -13   5   6       85.87       92.89      9.29 o 
 -12   5   6     1873.59     1774.72     18.87 o 
 -11   5   6      174.91      211.62      9.10 o 
 -10   5   6      130.43      150.24      8.50 o 
  -9   5   6       80.66       68.30      7.45 o 
  -8   5   6       46.44       44.98      6.87 o 
  -7   5   6     1674.41     1647.38     19.68 o 
  -6   5   6     1371.21     1319.34     14.30 o 
  -5   5   6     5915.09     5600.18     54.86 o 
  -4   5   6      858.94     1036.33     11.48 o 
  -3   5   6       73.15       67.95      4.54 o 
  -2   5   6     1728.84     1906.10     17.15 o 
  -1   5   6      408.80      432.98     11.46 o 
   0   5   6       87.87       93.97      8.46 o 
   1   5   6      219.65      185.71      9.46 o 
   2   5   6      882.69      965.74     10.09 o 
   3   5   6       71.29       80.38      5.28 o 
   4   5   6      116.01      168.28      6.10 o 
   5   5   6     1112.73     1156.56     13.04 o 
   6   5   6       65.49       84.50      7.33 o 
   7   5   6      390.80      445.93      9.31 o 
   8   5   6     2802.52     2748.75     25.67 o 
   9   5   6      139.80      170.19      8.71 o 
  10   5   6      232.26      201.13      9.50 o 
  11   5   6      264.87      260.87     10.28 o 
 -12   6   6      407.83      393.90     10.57 o 
 -11   6   6      135.75      134.22      8.72 o 
 -10   6   6      212.26      238.57      8.85 o 
  -9   6   6     3337.96     3279.92     29.76 o 
  -8   6   6     1062.52     1088.60     13.54 o 
  -7   6   6     1808.13     1850.84     18.61 o 
  -6   6   6     1701.15     1635.54     21.07 o 
  -5   6   6      677.58      779.08     11.62 o 
  -4   6   6      945.82      882.73     11.65 o 
  -3   6   6     3647.58     3622.98     35.07 o 
  -2   6   6      229.31      224.15      4.43 o 
  -1   6   6     2317.03     2414.07     31.80 o 
   0   6   6      869.47      934.84     23.47 o 
   1   6   6       51.34       82.89      9.08 o 
   2   6   6      275.68      245.96      4.85 o 
   3   6   6      224.94      305.92      6.10 o 
   4   6   6      656.08      718.84      9.48 o 
   5   6   6     3837.19     3903.97     33.58 o 
   6   6   6     6751.43     6621.96     54.60 o 
   7   6   6      492.66      543.03     10.34 o 
   8   6   6     2135.75     2166.28     21.44 o 
   9   6   6       16.82       30.80      8.13 o 
  10   6   6       28.18        6.97      8.66 o 
  11   6   6      190.73      176.61      9.54 o 
 -12   7   6      939.87      813.66     13.71 o 
 -11   7   6     1103.19     1150.17     14.63 o 
 -10   7   6        7.22       12.45      8.88 o 
  -9   7   6      323.58      352.81      9.78 o 
  -8   7   6      892.60      894.51     12.26 o 
  -7   7   6       23.26       18.53      6.86 o 
  -6   7   6       45.58       91.94      6.66 o 
  -5   7   6     6979.35     7061.79     57.84 o 
  -4   7   6     1478.92     1613.45     17.22 o 
  -3   7   6      390.02      295.65      6.04 o 
  -2   7   6      851.35      830.68      9.22 o 
  -1   7   6      873.77      985.71     10.14 o 
   0   7   6     7743.32     7327.60    172.83 o 
   1   7   6       10.81       15.61      2.83 o 
   2   7   6      323.02      398.47      6.16 o 
   3   7   6     5040.15     4997.27     47.51 o 
   4   7   6      222.41      294.23      9.08 o 
   5   7   6     1730.56     1845.90     18.13 o 
   6   7   6      199.88      220.13      8.08 o 
   7   7   6     1165.95     1184.52     14.12 o 
   8   7   6     1893.60     1887.40     24.47 o 
   9   7   6     1264.44     1263.99     15.15 o 
  10   7   6       22.43        6.08      8.78 o 
 -11   8   6      174.64      189.89      9.37 o 
 -10   8   6        8.17       15.30      8.27 o 
  -9   8   6      311.49      319.62      9.30 o 
  -8   8   6      752.66      893.15     12.30 o 
  -7   8   6     1618.54     1716.79     20.29 o 
  -6   8   6     6597.30     6381.34     60.75 o 
  -5   8   6     3603.29     3590.03     35.67 o 
  -4   8   6      910.16      948.56     11.15 o 
  -3   8   6     8363.75     8129.67     65.71 o 
  -2   8   6      671.98      795.12      9.20 o 
  -1   8   6      753.73      751.74      8.53 o 
   0   8   6      146.97      152.47      4.71 o 
   1   8   6     2251.06     2183.15     19.70 o 
   2   8   6      226.32      235.69      5.40 o 
   3   8   6     2367.25     2304.81     20.93 o 
   4   8   6      703.73      751.61     12.90 o 
   5   8   6        4.44       -9.36      6.24 o 
   6   8   6     8463.55     8296.48     67.49 o 
   7   8   6     2850.80     2798.89     25.89 o 
   8   8   6      437.66      488.36     10.36 o 
   9   8   6      758.43      808.67     13.09 o 
  10   8   6       57.51       41.47     10.55 o 
 -11   9   6     1615.92     1569.41     17.44 o 
 -10   9   6      843.17      850.04     15.39 o 
  -9   9   6     2131.66     2113.31     20.98 o 
  -8   9   6       16.11       10.10      8.03 o 
  -7   9   6     1438.06     1500.35     18.59 o 
  -6   9   6       30.03       42.78      6.67 o 
  -5   9   6      182.64      213.54      7.03 o 
  -4   9   6       45.59       61.50      5.81 o 
  -3   9   6      215.83      229.01      6.08 o 
  -2   9   6     3007.17     2792.25     25.83 o 
  -1   9   6      809.71      904.87      9.98 o 
   0   9   6     9215.90     8683.99     70.12 o 
   1   9   6     1337.77     1373.52     15.22 o 
   2   9   6      943.12      986.82     13.58 o 
   3   9   6      584.81      618.55      9.65 o 
   4   9   6      335.90      446.97      8.12 o 
   5   9   6      325.77      426.78      8.47 o 
   6   9   6        2.73       16.34      7.12 o 
   7   9   6       48.30       77.36      7.85 o 
   8   9   6      523.55      566.34     11.38 o 
   9   9   6      125.75      136.49      9.14 o 
 -10  10   6      448.38      422.10     10.97 o 
  -9  10   6      520.86      506.64     10.56 o 
  -8  10   6     2313.95     2216.10     21.53 o 
  -7  10   6      671.18      680.36     11.43 o 
  -6  10   6      109.43      134.29      7.35 o 
  -5  10   6      698.30      730.08     10.42 o 
  -4  10   6        6.93       18.42      5.59 o 
  -3  10   6     1938.08     1935.52     18.30 o 
  -2  10   6        9.08       16.41      5.00 o 
  -1  10   6     2519.35     2558.33     22.74 o 
   0  10   6      122.64      134.61      6.72 o 
   1  10   6     2466.01     2452.93     22.57 o 
   2  10   6     2309.53     2285.86     20.86 o 
   3  10   6     1567.64     1573.26     15.70 o 
   4  10   6      354.63      347.36      8.39 o 
   5  10   6      125.32      166.59      7.30 o 
   6  10   6      123.75      136.78      7.70 o 
   7  10   6      150.14      172.58      8.47 o 
   8  10   6      461.81      499.01     10.90 o 
   9  10   6      246.07      238.62     11.59 o 
  -9  11   6       19.47       36.41      8.53 o 
  -8  11   6     1462.02     1398.84     15.97 o 
  -7  11   6     1973.38     1802.35     20.16 o 
  -6  11   6      459.32      442.52      9.20 o 
  -5  11   6      238.05      236.56      7.45 o 
  -4  11   6      184.40      240.57      7.26 o 
  -3  11   6      849.16      813.20     10.74 o 
  -2  11   6     2298.36     2308.77     21.11 o 
  -1  11   6      395.05      468.65      7.97 o 
   0  11   6     4925.41     4543.56     38.10 o 
   1  11   6      271.98      268.03      6.61 o 
   2  11   6      384.51      394.62      7.54 o 
   3  11   6       80.84      102.86      6.50 o 
   4  11   6      694.15      785.10     10.72 o 
   5  11   6     3229.96     3175.88     28.24 o 
   6  11   6       86.02      118.34      7.87 o 
   7  11   6       21.78       24.02      7.93 o 
   8  11   6      646.38      653.09     11.64 o 
  -8  12   6       96.75       92.24      8.82 o 
  -7  12   6       61.16       58.64      7.94 o 
  -6  12   6     1284.12     1260.18     14.47 o 
  -5  12   6       35.80       39.86      7.13 o 
  -4  12   6       21.06       19.13      7.67 o 
  -3  12   6      115.70      115.64      6.72 o 
  -2  12   6        2.72        1.84      6.18 o 
  -1  12   6     3162.64     3090.65     27.27 o 
   0  12   6      692.92      707.69      9.77 o 
   1  12   6      354.65      441.53      9.63 o 
   2  12   6      884.81      933.35     11.57 o 
   3  12   6       13.88        0.14      6.81 o 
   4  12   6        6.31       -1.59      7.05 o 
   5  12   6       70.37       71.62      7.64 o 
   6  12   6       64.07       82.13      8.20 o 
   7  12   6        3.26       12.30     13.12 o 
  -6  13   6       17.99       18.08      7.86 o 
  -5  13   6       57.84       49.97      7.36 o 
  -4  13   6      181.48      212.06      9.87 o 
  -3  13   6      179.09      173.18      7.55 o 
  -2  13   6      117.15      130.69      7.68 o 
  -1  13   6      295.83      302.17      8.02 o 
   0  13   6      468.66      430.87      8.95 o 
   1  13   6      298.55      327.63      8.25 o 
   2  13   6      185.86      170.26      7.79 o 
   3  13   6      176.06      211.65      8.08 o 
   4  13   6      156.20      153.65     10.57 o 
   5  13   6      140.08      146.49      8.42 o 
  -4  14   6      409.79      404.72      9.37 o 
  -3  14   6      490.08      531.78      9.77 o 
  -2  14   6       84.06       70.31      7.42 o 
  -1  14   6       49.26       40.40      7.16 o 
   0  14   6       65.70       85.99      7.21 o 
   1  14   6      113.44      141.73      7.86 o 
   2  14   6      243.69      239.54      8.36 o 
   3  14   6        1.76        0.73      7.77 o 
 -13   1   7      725.91      691.98     11.79 o 
 -12   1   7      155.12      193.31      9.04 o 
 -11   1   7       45.16       60.25      8.12 o 
 -10   1   7     4789.04     4618.72     39.88 o 
  -9   1   7     1129.39     1306.40     15.13 o 
  -8   1   7     6049.25     5978.66     49.97 o 
  -7   1   7      667.44      716.00     10.60 o 
  -6   1   7      873.18     1066.59     12.58 o 
  -5   1   7        3.79       13.26      5.47 o 
  -4   1   7       53.46       76.80      5.36 o 
  -3   1   7      310.65      467.48      7.22 o 
  -2   1   7       36.99       94.23      4.49 o 
  -1   1   7     1409.33     1535.44     14.21 o 
   0   1   7     2470.28     2574.96     22.08 o 
   1   1   7     2606.38     2876.97     24.51 o 
   2   1   7     3642.27     3713.45     31.16 o 
   3   1   7     1902.65     1899.58     17.68 o 
   4   1   7     1270.77     1330.41     13.88 o 
   5   1   7     2483.51     2600.97     23.63 o 
   6   1   7       25.13       18.54      6.47 o 
   7   1   7     1230.36     1382.93     15.47 o 
   8   1   7       44.52       59.68      7.79 o 
   9   1   7       75.86       74.50      8.27 o 
  10   1   7      112.15      131.82      9.04 o 
  11   1   7      340.63      313.48     10.14 o 
 -13   2   7      409.46      467.50     10.69 o 
 -12   2   7      400.43      453.07     11.32 o 
 -11   2   7      332.81      338.94      9.49 o 
 -10   2   7      345.00      382.92      9.40 o 
  -9   2   7      830.73      912.11     13.02 o 
  -8   2   7       53.84       77.86      7.04 o 
  -7   2   7     4642.46     4742.57     40.37 o 
  -6   2   7     1791.58     2004.22     19.38 o 
  -5   2   7    10617.12    10734.77     85.96 o 
  -4   2   7     4576.05     4531.56     37.83 o 
  -3   2   7      623.34      726.60      9.39 o 
  -2   2   7      243.27      210.93      4.99 o 
  -1   2   7     5653.09     5536.78     48.12 o 
   0   2   7     2006.02     2166.37     18.92 o 
   1   2   7     1161.61     1231.01     12.00 o 
   2   2   7      220.10      216.89      5.27 o 
   3   2   7     3331.68     3340.29     28.57 o 
   4   2   7       80.03      100.18      5.72 o 
   5   2   7     5563.92     5560.74     46.20 o 
   6   2   7      464.12      429.69      8.78 o 
   7   2   7     1710.34     1663.30     17.45 o 
   8   2   7     1722.54     1776.64     18.59 o 
   9   2   7       45.11       51.73      8.08 o 
  10   2   7       18.38       23.90      8.75 o 
  11   2   7      848.03      758.14     12.45 o 
 -13   3   7      273.15      300.43     11.23 o 
 -12   3   7     1277.34     1238.39     15.15 o 
 -11   3   7       42.13       50.01      8.25 o 
 -10   3   7     3633.36     3645.75     32.43 o 
  -9   3   7       33.39       83.32      7.57 o 
  -8   3   7    16475.51    16315.14    129.59 o 
  -7   3   7     3606.88     3712.52     32.47 o 
  -6   3   7     2075.52     2078.42     19.85 o 
  -5   3   7       14.57       35.04      5.39 o 
  -4   3   7      848.52      950.30     11.10 o 
  -3   3   7     1296.79     1198.71     12.14 o 
  -2   3   7       82.97       92.25      3.76 o 
  -1   3   7     1671.49     1725.34     16.71 o 
   0   3   7     3681.98     3494.96     29.61 o 
   1   3   7     8757.44     9510.52     76.09 o 
   2   3   7    40142.72    41060.39    342.94 o 
   3   3   7     3623.51     3758.71     31.80 o 
   4   3   7     7162.05     7200.60     58.59 o 
   5   3   7     5020.80     5053.60     42.30 o 
   6   3   7     1269.82     1320.21     15.42 o 
   7   3   7      442.50      478.80      9.53 o 
   8   3   7      159.99      216.55      8.63 o 
   9   3   7      622.65      657.17     11.34 o 
  10   3   7       10.58       23.84      8.47 o 
  11   3   7      709.15      681.09     11.95 o 
 -13   4   7      608.13      599.53     13.79 o 
 -12   4   7        2.54       -6.21      8.35 o 
 -11   4   7     3746.38     3700.60     33.01 o 
 -10   4   7       20.74       17.02      7.79 o 
  -9   4   7     1924.58     1913.80     19.54 o 
  -8   4   7      166.71      191.84      7.77 o 
  -7   4   7     6599.99     6535.67     54.10 o 
  -6   4   7     8644.41     8470.94     68.67 o 
  -5   4   7     5605.75     5581.21     46.20 o 
  -4   4   7     4197.07     4212.34     35.43 o 
  -3   4   7       47.51       59.10      4.25 o 
  -2   4   7      654.66      596.76      6.90 o 
  -1   4   7      537.28      451.14     11.54 o 
   0   4   7      219.77      247.54      9.95 o 
   1   4   7     7839.24     8109.09    141.22 o 
   2   4   7        2.76       20.97      3.71 o 
   3   4   7    31146.39    31849.81    249.44 o 
   4   4   7     3950.86     3934.04     33.47 o 
   5   4   7     2067.21     2023.06     24.16 o 
   6   4   7     1108.16     1094.65     16.95 o 
   7   4   7      975.62      989.51     12.91 o 
   8   4   7     3270.25     3306.17     29.74 o 
   9   4   7      229.54      219.97      8.90 o 
  10   4   7      595.52      579.90     11.22 o 
  11   4   7      334.44      322.78     10.39 o 
 -12   5   7      373.82      417.44     10.27 o 
 -11   5   7       22.52       30.71      9.59 o 
 -10   5   7     4259.60     4011.95     35.20 o 
  -9   5   7       45.10       68.11      7.74 o 
  -8   5   7     4042.67     4294.50     37.06 o 
  -7   5   7       22.68       23.95      6.59 o 
  -6   5   7     3310.94     3389.99     29.75 o 
  -5   5   7     7882.40     7586.47     61.70 o 
  -4   5   7       51.64       71.26      5.04 o 
  -3   5   7     7958.45     7354.77     65.60 o 
  -2   5   7     2280.84     2172.44     26.89 o 
  -1   5   7     2528.59     2500.26     32.88 o 
   0   5   7     4879.18     5016.03     59.94 o 
   1   5   7        4.79       12.21      8.58 o 
   2   5   7      132.58      111.31      3.72 o 
   3   5   7       53.18       75.41      4.57 o 
   4   5   7     1792.60     1791.71     17.24 o 
   5   5   7     5610.46     5578.97     46.32 o 
   6   5   7     3186.83     3233.23     28.80 o 
   7   5   7     1906.70     1933.79     19.44 o 
   8   5   7      116.77      132.87      8.21 o 
   9   5   7     2529.06     2501.69     23.97 o 
  10   5   7      544.00      542.88     11.16 o 
  11   5   7      608.45      590.86     11.75 o 
 -12   6   7      846.81      797.44     12.75 o 
 -11   6   7     4093.05     3821.91     33.79 o 
 -10   6   7      944.29      984.70     13.33 o 
  -9   6   7     3224.95     3206.49     31.16 o 
  -8   6   7     5310.19     5115.95     48.74 o 
  -7   6   7     2398.92     2309.03     23.89 o 
  -6   6   7     4041.30     4053.89     34.78 o 
  -5   6   7       37.91       62.95      5.75 o 
  -4   6   7      403.87      430.75      7.57 o 
  -3   6   7      174.73      187.26      5.82 o 
  -2   6   7     6725.03     6517.62     76.54 o 
  -1   6   7        9.86       12.09      8.77 o 
   0   6   7     3820.42     3707.03     46.09 o 
   1   6   7     7095.38     6884.10     80.38 o 
   2   6   7      136.61      158.04      3.69 o 
   3   6   7     7692.80     7648.65     61.93 o 
   4   6   7     2799.62     2922.01     25.77 o 
   5   6   7      120.72      161.56      6.73 o 
   6   6   7       22.67       25.24      6.68 o 
   7   6   7      336.86      329.29      8.96 o 
   8   6   7     2998.97     2948.50     27.09 o 
   9   6   7       28.68       39.69      8.26 o 
  10   6   7      751.15      736.55     12.19 o 
 -11   7   7      627.34      602.69     11.45 o 
 -10   7   7        2.69        5.84      8.24 o 
  -9   7   7      240.41      251.18      9.52 o 
  -8   7   7      286.17      300.12      9.86 o 
  -7   7   7        4.99        5.22      7.57 o 
  -6   7   7       49.74       83.21      8.92 o 
  -5   7   7     2228.64     2362.00     28.95 o 
  -4   7   7      278.81      319.32      6.53 o 
  -3   7   7     5786.26     5703.25     46.89 o 
  -2   7   7     1649.14     1617.11     24.28 o 
  -1   7   7      403.20      435.82     12.57 o 
   0   7   7     7019.71     7018.19    115.86 o 
   1   7   7      426.01      395.73     12.27 o 
   2   7   7      105.73      122.31      4.35 o 
   3   7   7     1951.07     1975.35     18.17 o 
   4   7   7      119.92      142.28      7.93 o 
   5   7   7        9.39        4.06      6.09 o 
   6   7   7     3465.24     3486.69     30.59 o 
   7   7   7     1269.39     1320.55     15.08 o 
   8   7   7     1182.21     1218.47     14.75 o 
   9   7   7     1160.74     1095.56     14.05 o 
  10   7   7     1311.46     1262.17     19.76 o 
 -11   8   7       36.99       44.39      9.11 o 
 -10   8   7       13.57       31.39      8.35 o 
  -9   8   7      385.71      461.77     10.22 o 
  -8   8   7      363.40      431.76     10.23 o 
  -7   8   7     1199.93     1270.67     14.53 o 
  -6   8   7        1.59       12.19      6.34 o 
  -5   8   7       41.89       54.42      6.01 o 
  -4   8   7      132.44      129.42      5.56 o 
  -3   8   7     3126.23     3167.03     27.35 o 
  -2   8   7     4724.83     4734.54     39.95 o 
  -1   8   7      116.64      140.94     10.45 o 
   0   8   7      624.51      693.71     40.84 o 
   1   8   7       49.73       58.64     13.55 o 
   2   8   7        8.10       20.13      4.02 o 
   3   8   7     1630.11     1615.63     15.61 o 
   4   8   7     2693.53     2747.12     24.43 o 
   5   8   7      325.37      384.58      8.49 o 
   6   8   7      214.58      228.56      7.89 o 
   7   8   7     3151.26     3114.52     28.13 o 
   8   8   7       12.48       31.39      9.10 o 
   9   8   7       74.70       61.30      8.67 o 
 -10   9   7      134.90      142.60      9.07 o 
  -9   9   7       51.90       43.22      8.34 o 
  -8   9   7      122.91      135.27      9.35 o 
  -7   9   7      113.74      127.12      9.65 o 
  -6   9   7     1142.52     1205.18     15.00 o 
  -5   9   7       35.78       21.69      6.26 o 
  -4   9   7     1883.95     1840.19     19.77 o 
  -3   9   7      108.07      126.21      5.14 o 
  -2   9   7      629.84      626.04      8.60 o 
  -1   9   7      107.33      132.89     10.97 o 
   0   9   7     1272.18     1164.16     20.49 o 
   1   9   7     1746.68     1679.06     28.92 o 
   2   9   7      191.87      209.78      5.99 o 
   3   9   7     1438.96     1415.95     14.18 o 
   4   9   7      336.48      332.19      7.15 o 
   5   9   7      547.59      585.62      9.36 o 
   6   9   7      139.91      169.10      7.80 o 
   7   9   7     1423.74     1465.10     17.03 o 
   8   9   7      235.00      229.79     14.16 o 
   9   9   7      432.63      411.45     11.41 o 
 -10  10   7       17.33       26.50     11.84 o 
  -9  10   7     1703.81     1757.43     18.58 o 
  -8  10   7      295.43      359.91     13.42 o 
  -7  10   7      326.02      336.74     10.44 o 
  -6  10   7      466.00      473.67     11.62 o 
  -5  10   7       15.64       16.06      6.33 o 
  -4  10   7      244.77      258.37      7.06 o 
  -3  10   7     2433.66     2468.82     22.20 o 
  -2  10   7      491.24      504.97      7.56 o 
  -1  10   7       80.77      105.18      5.85 o 
   0  10   7      285.83      327.68      6.97 o 
   1  10   7     6242.21     5841.00     55.85 o 
   2  10   7      464.29      471.94      7.19 o 
   3  10   7     3213.97     3168.66     27.62 o 
   4  10   7     2691.30     2765.88     34.79 o 
   5  10   7      139.79      162.07      7.87 o 
   6  10   7     1835.69     1897.98     19.03 o 
   7  10   7       89.50      118.95      8.45 o 
   8  10   7       53.80       55.79      9.04 o 
  -9  11   7       86.68       50.71      8.88 o 
  -8  11   7      137.86      153.43      8.64 o 
  -7  11   7       72.19       53.30      7.67 o 
  -6  11   7     6010.38     5601.28     46.73 o 
  -5  11   7      844.47      840.44     11.07 o 
  -4  11   7        0.55       -0.21      5.98 o 
  -3  11   7     1109.66     1119.54     12.57 o 
  -2  11   7     5123.55     4876.13     43.33 o 
  -1  11   7      359.56      382.89      6.58 o 
   0  11   7       24.69       33.14      4.70 o 
   1  11   7       21.11       23.63      4.90 o 
   2  11   7     1281.27     1363.05     13.94 o 
   3  11   7       95.00       76.39      5.84 o 
   4  11   7     2618.02     2609.52     23.71 o 
   5  11   7       80.76      110.35      7.33 o 
   6  11   7       34.27       20.54      7.59 o 
   7  11   7     2139.28     2130.91     22.54 o 
  -7  12   7      702.18      704.71     11.36 o 
  -6  12   7      636.59      665.52     10.45 o 
  -5  12   7        4.74       -0.97      7.05 o 
  -4  12   7     2438.88     2382.60     26.68 o 
  -3  12   7        0.91        1.12      6.08 o 
  -2  12   7      750.75      793.10     11.59 o 
  -1  12   7     1270.20     1235.65     13.14 o 
   0  12   7     1317.69     1287.29     13.43 o 
   1  12   7     2860.27     2675.66     26.66 o 
   2  12   7      283.57      292.95      9.62 o 
   3  12   7       10.47       10.71      6.62 o 
   4  12   7       76.49      100.63      7.80 o 
   5  12   7      741.89      758.91     10.94 o 
   6  12   7     1705.01     1658.37     26.35 o 
  -6  13   7       64.82       45.85      7.84 o 
  -5  13   7      990.48      953.98     12.37 o 
  -4  13   7        2.46        8.48      6.91 o 
  -3  13   7      499.09      520.88      9.60 o 
  -2  13   7     1058.21     1040.36     12.23 o 
  -1  13   7     4844.04     4316.07     41.80 o 
   0  13   7      895.00      936.88     11.19 o 
   1  13   7     2268.62     2149.75     29.78 o 
   2  13   7     1998.92     1966.70     18.74 o 
   3  13   7      296.64      309.63      9.54 o 
   4  13   7      245.43      309.26      8.73 o 
  -3  14   7       27.61       23.61      8.20 o 
  -2  14   7     1178.87     1130.58     13.36 o 
  -1  14   7     1227.37     1210.38     13.44 o 
   0  14   7      254.92      261.16      7.78 o 
   1  14   7     1275.90     1271.81     13.95 o 
   2  14   7      179.12      188.46      9.70 o 
 -13   0   8        3.24       13.29     12.08 o 
 -12   0   8      436.51      450.43     14.57 o 
 -11   0   8     1216.36     1097.96     19.93 o 
 -10   0   8       15.66       22.27     13.48 o 
  -9   0   8     2223.20     2385.88     40.34 o 
  -8   0   8     1838.88     1906.64     27.15 o 
  -7   0   8     9261.51     9022.10    103.62 o 
  -6   0   8       93.16      118.34      9.28 o 
  -5   0   8       23.48       31.09     10.38 o 
  -4   0   8     6876.45     6701.73     77.25 o 
  -3   0   8    12214.98    13175.75    147.73 o 
  -2   0   8       19.10       73.53      6.59 o 
  -1   0   8      933.83     1085.07     15.81 o 
   0   0   8     2172.53     2274.60     28.32 o 
   1   0   8     4136.30     3764.36     44.56 o 
   2   0   8    16005.63    15288.48    170.75 o 
   3   0   8     3068.73     2979.82     36.73 o 
   4   0   8     7101.49     7087.74     81.66 o 
   5   0   8     1361.25     1328.52     20.38 o 
   6   0   8      673.44      769.96     15.60 o 
   7   0   8      287.91      297.42     12.18 o 
   8   0   8      568.70      625.14     16.76 o 
   9   0   8      121.07      113.58     12.47 o 
  10   0   8      907.78      884.92     18.42 o 
  11   0   8      649.61      590.84     16.52 o 
 -13   1   8     2187.63     2047.30     20.69 o 
 -12   1   8      805.44      826.84     12.62 o 
 -11   1   8     1290.03     1294.36     15.44 o 
 -10   1   8     4673.14     4754.03     40.76 o 
  -9   1   8        5.07       15.39      7.30 o 
  -8   1   8      717.38      774.10     12.36 o 
  -7   1   8        5.10        7.06      6.43 o 
  -6   1   8      946.47      951.83     11.83 o 
  -5   1   8       98.63      180.56      6.54 o 
  -4   1   8      588.63      498.72      8.83 o 
  -3   1   8     4358.57     4100.91     34.34 o 
  -2   1   8     1781.34     2024.83     18.27 o 
  -1   1   8    10329.89    10000.07     79.62 o 
   0   1   8     6903.98     7026.11     56.60 o 
   1   1   8    10319.15    10012.40     79.77 o 
   2   1   8       53.22      108.32      4.99 o 
   3   1   8     2044.48     2116.05     19.48 o 
   4   1   8    15732.01    15430.83    122.19 o 
   5   1   8     1418.18     1518.97     15.82 o 
   6   1   8      393.56      434.26     11.90 o 
   7   1   8     1256.08     1340.01     16.04 o 
   8   1   8      105.61      138.26      8.67 o 
   9   1   8      351.77      394.20     13.21 o 
  10   1   8       26.61       25.82      8.60 o 
  11   1   8     2614.48     2385.72     31.86 o 
 -13   2   8      238.41      274.80      9.78 o 
 -12   2   8     1764.72     1715.50     18.26 o 
 -11   2   8     1210.28     1225.01     14.92 o 
 -10   2   8      198.97      221.02      8.70 o 
  -9   2   8      166.10      214.24      8.15 o 
  -8   2   8      207.71      248.85      7.91 o 
  -7   2   8     7905.87     7677.45     62.82 o 
  -6   2   8      754.62      782.84     10.61 o 
  -5   2   8       97.31      194.70     10.08 o 
  -4   2   8     1007.70     1019.81     12.90 o 
  -3   2   8      754.80      850.63      9.85 o 
  -2   2   8     4464.71     4458.82     36.88 o 
  -1   2   8      311.63      333.75      6.23 o 
   0   2   8      306.17      287.84      5.55 o 
   1   2   8    15609.67    15619.74    123.28 o 
   2   2   8     1581.08     1466.92     14.25 o 
   3   2   8     1126.48     1120.35     12.06 o 
   4   2   8     3290.63     3500.54     30.24 o 
   5   2   8       29.63       61.88      6.68 o 
   6   2   8      844.33      900.37     14.49 o 
   7   2   8     1267.82     1320.01     17.49 o 
   8   2   8      440.11      445.59     10.16 o 
   9   2   8        4.18      -11.59      8.15 o 
  10   2   8      141.30      162.44      9.45 o 
  11   2   8      572.59      510.65     11.16 o 
 -12   3   8       16.72       28.50      9.21 o 
 -11   3   8       85.48      101.15      8.42 o 
 -10   3   8      842.34      937.80     13.00 o 
  -9   3   8     1168.36     1191.61     14.36 o 
  -8   3   8       80.91      104.03      7.27 o 
  -7   3   8     1798.08     1890.01     18.78 o 
  -6   3   8      811.89      817.41     10.80 o 
  -5   3   8     3459.78     3466.64     30.07 o 
  -4   3   8      103.44      108.06      5.33 o 
  -3   3   8      936.50      967.56     10.94 o 
  -2   3   8      218.85      324.56      5.40 o 
  -1   3   8     2214.47     2263.78     19.82 o 
   0   3   8      107.56      168.70      3.81 o 
   1   3   8      272.33      221.20      4.64 o 
   2   3   8     3201.69     3351.72     28.47 o 
   3   3   8     1513.02     1489.88     14.65 o 
   4   3   8     7016.22     6919.34     56.44 o 
   5   3   8       87.21      101.99      6.56 o 
   6   3   8      360.94      369.23      8.63 o 
   7   3   8      223.61      252.42      8.38 o 
   8   3   8       10.71        1.16      7.85 o 
   9   3   8      435.69      435.75     10.23 o 
  10   3   8       50.30       37.48      8.87 o 
  11   3   8       32.22       15.83      9.22 o 
 -12   4   8       53.10       87.50      8.41 o 
 -11   4   8        0.16        5.34      8.13 o 
 -10   4   8      833.03      900.04     12.76 o 
  -9   4   8      679.22      709.50     11.33 o 
  -8   4   8     3642.05     3649.70     32.16 o 
  -7   4   8      423.35      408.00      9.00 o 
  -6   4   8       17.98       31.31      6.00 o 
  -5   4   8      120.50      166.33      6.05 o 
  -4   4   8      165.32      206.47      5.85 o 
  -3   4   8     3028.52     3078.90     26.42 o 
  -2   4   8     2698.85     2942.84     25.40 o 
  -1   4   8      602.94      691.30     16.67 o 
   0   4   8      970.98     1190.55     26.55 o 
   1   4   8     1852.04     1846.36     25.76 o 
   2   4   8      309.65      351.83      5.97 o 
   3   4   8       73.54       96.09      5.02 o 
   4   4   8       17.18       20.71      5.41 o 
   5   4   8      255.96      253.66      7.29 o 
   6   4   8       57.13       69.80      7.01 o 
   7   4   8     1730.44     1853.09     25.49 o 
   8   4   8      103.41      132.83     10.53 o 
   9   4   8      463.80      454.64     10.37 o 
  10   4   8      531.44      534.88     12.45 o 
 -12   5   8      223.51      232.72      9.34 o 
 -11   5   8     3064.34     3005.85     29.06 o 
 -10   5   8      288.37      325.25     10.70 o 
  -9   5   8      406.65      461.64      9.71 o 
  -8   5   8      884.35      928.66     12.33 o 
  -7   5   8     1709.97     1793.20     20.51 o 
  -6   5   8       40.31       36.11      6.18 o 
  -5   5   8     1927.08     2011.28     18.94 o 
  -4   5   8      622.80      676.62      8.70 o 
  -3   5   8      120.16      189.02      4.44 o 
  -2   5   8      958.36     1074.90     18.26 o 
  -1   5   8     1723.53     1778.57     25.37 o 
   0   5   8      516.81      537.62     13.00 o 
   1   5   8      224.42      268.76     10.86 o 
   2   5   8     5896.76     5765.63     47.79 o 
   3   5   8     1388.78     1355.25     17.18 o 
   4   5   8     2647.45     2734.37     24.21 o 
   5   5   8      129.36      144.14      6.84 o 
   6   5   8      168.98      164.14      7.90 o 
   7   5   8       26.58       15.72      7.47 o 
   8   5   8       61.03       59.50      8.08 o 
   9   5   8        9.59       12.95      8.05 o 
  10   5   8      376.21      345.47      9.99 o 
 -12   6   8      540.69      515.77     11.13 o 
 -11   6   8      685.06      700.82     11.81 o 
 -10   6   8     2036.29     2109.49     21.12 o 
  -9   6   8     2220.29     2225.00     21.74 o 
  -8   6   8       94.61      111.86      7.65 o 
  -7   6   8     3276.23     3191.98     28.36 o 
  -6   6   8      312.06      324.34      7.74 o 
  -5   6   8     1031.36     1097.27     12.35 o 
  -4   6   8     1115.39     1163.48     12.19 o 
  -3   6   8       69.33       70.96      4.75 o 
  -2   6   8      109.13      138.15      9.97 o 
  -1   6   8     2563.60     2650.65     34.80 o 
   0   6   8     1504.57     1458.52     24.09 o 
   1   6   8       32.64       41.48      9.40 o 
   2   6   8     1256.59     1323.90     21.06 o 
   3   6   8      388.79      401.69      6.40 o 
   4   6   8     1318.92     1366.48     14.01 o 
   5   6   8      284.49      304.50      7.49 o 
   6   6   8     1487.59     1514.91     15.95 o 
   7   6   8      369.62      370.82      9.30 o 
   8   6   8        4.25        1.11      8.07 o 
   9   6   8       52.25       37.74      8.56 o 
  10   6   8      171.78      192.40      9.54 o 
 -11   7   8     2684.98     2561.99     24.55 o 
 -10   7   8        3.51        0.56      8.23 o 
  -9   7   8      101.50      115.53      8.11 o 
  -8   7   8      279.34      350.09      9.47 o 
  -7   7   8       47.89       53.61      6.96 o 
  -6   7   8      689.10      707.34     10.05 o 
  -5   7   8     2933.52     2890.15     25.57 o 
  -4   7   8     2471.16     2419.00     21.65 o 
  -3   7   8      618.85      578.30      8.89 o 
  -2   7   8      793.75      811.58     16.35 o 
  -1   7   8      895.81      899.88     17.12 o 
   0   7   8      140.09      162.05     17.71 o 
   1   7   8     1356.41     1394.44     31.33 o 
   2   7   8     2567.21     2489.62     33.29 o 
   3   7   8     2885.55     2879.68     25.09 o 
   4   7   8      124.10      122.13      6.97 o 
   5   7   8       20.74       24.53      6.29 o 
   6   7   8       96.39      107.32      7.33 o 
   7   7   8      413.81      401.74      9.28 o 
   8   7   8      194.55      206.12      8.94 o 
   9   7   8      230.05      216.18      9.44 o 
 -11   8   8     1235.69     1266.17     25.50 o 
 -10   8   8      509.61      510.15     11.77 o 
  -9   8   8     2190.25     2185.72     29.48 o 
  -8   8   8        0.80        0.61      7.63 o 
  -7   8   8       11.09       13.63      7.10 o 
  -6   8   8      286.87      293.32      7.71 o 
  -5   8   8     1616.79     1640.85     16.21 o 
  -4   8   8      131.42      146.79      5.26 o 
  -3   8   8     4098.25     3899.82     33.41 o 
  -2   8   8      587.09      596.98     14.43 o 
  -1   8   8     1634.81     1607.30     42.79 o 
   0   8   8     6610.78     6305.68     74.45 o 
   1   8   8     3146.14     3185.87     40.85 o 
   2   8   8      189.35      208.47     11.48 o 
   3   8   8     1691.38     1689.42     32.03 o 
   4   8   8       45.54       56.68      5.25 o 
   5   8   8       94.87      100.72      7.44 o 
   6   8   8     1544.54     1573.50     16.43 o 
   7   8   8       14.28       42.26      7.94 o 
   8   8   8      190.84      206.56      9.04 o 
   9   8   8      402.16      417.11     11.43 o 
 -10   9   8      171.86      188.89     12.12 o 
  -9   9   8      275.84      285.16      9.76 o 
  -8   9   8     2106.19     2069.80     20.59 o 
  -7   9   8      313.41      329.60      8.65 o 
  -6   9   8     3022.76     2957.17     26.60 o 
  -5   9   8      282.42      261.36      6.95 o 
  -4   9   8     1869.34     1910.51     17.94 o 
  -3   9   8     1001.26     1022.52     11.38 o 
  -2   9   8      101.23      144.90     33.10 o 
  -1   9   8       61.52       47.97     14.27 o 
   0   9   8      273.00      265.85     21.48 o 
   1   9   8      100.88      128.89     12.71 o 
   2   9   8     3279.48     3184.51     41.02 o 
   3   9   8      998.77      967.37     10.97 o 
   4   9   8      213.87      238.48      8.17 o 
   5   9   8       33.67       37.42      6.47 o 
   6   9   8      308.02      381.44      8.96 o 
   7   9   8     1499.29     1520.08     16.51 o 
   8   9   8       47.49       62.09      8.65 o 
  -9  10   8      823.63      809.66     14.53 o 
  -8  10   8      547.94      540.62     10.65 o 
  -7  10   8     2474.69     2328.56     25.80 o 
  -6  10   8       14.99       11.72      7.06 o 
  -5  10   8     2057.93     2015.64     19.28 o 
  -4  10   8      124.69      129.46      5.72 o 
  -3  10   8      620.74      656.88      8.34 o 
  -2  10   8      138.19      171.52     11.74 o 
  -1  10   8        0.83        5.71     10.58 o 
   0  10   8      289.05      322.54     16.53 o 
   1  10   8       86.54       69.29     10.71 o 
   2  10   8       35.82       42.14     11.27 o 
   3  10   8      718.19      804.05     13.75 o 
   4  10   8      216.08      235.88      9.66 o 
   5  10   8      489.28      564.19     13.43 o 
   6  10   8      101.69       98.64      8.73 o 
   7  10   8      497.23      533.64     11.90 o 
  -8  11   8     1682.33     1600.57     17.29 o 
  -7  11   8      201.18      195.84      8.47 o 
  -6  11   8      584.11      567.98     12.26 o 
  -5  11   8       14.53       27.88      6.75 o 
  -4  11   8     2224.57     2238.19     20.75 o 
  -3  11   8      473.92      509.80      9.34 o 
  -2  11   8      511.41      561.15     22.41 o 
  -1  11   8      193.06      200.87     17.92 o 
   0  11   8        5.06        5.96     10.70 o 
   1  11   8        5.57        5.66     11.54 o 
   2  11   8      291.59      360.71     13.97 o 
   3  11   8      163.81      174.44      5.85 o 
   4  11   8      195.84      193.56      7.66 o 
   5  11   8       14.13       15.76      6.80 o 
   6  11   8     1140.69     1118.64     13.80 o 
  -7  12   8     1035.84     1019.47     14.22 o 
  -6  12   8     1437.58     1296.46     14.59 o 
  -5  12   8      294.34      310.78     10.56 o 
  -4  12   8      272.47      268.97      7.96 o 
  -3  12   8       58.76       83.95      5.79 o 
  -2  12   8      293.71      311.50     13.37 o 
  -1  12   8       43.29       45.08     11.64 o 
   0  12   8      128.16      129.74     11.90 o 
   1  12   8     1113.96      989.09     29.17 o 
   2  12   8      144.16      149.56     12.30 o 
   3  12   8       42.30       57.20      5.92 o 
   4  12   8       72.36       60.69      7.53 o 
   5  12   8      838.10      829.20     21.69 o 
  -5  13   8       14.62        3.33      7.65 o 
  -4  13   8     1017.65      965.47     13.65 o 
  -3  13   8       86.69       86.42      6.34 o 
  -2  13   8      501.86      509.55     15.50 o 
  -1  13   8        0.26        8.72     11.37 o 
   0  13   8        0.20       21.99     11.30 o 
   1  13   8      104.29      104.62     11.72 o 
   2  13   8      189.38      162.15     15.01 o 
   3  13   8      287.25      266.81     12.79 o 
 -12   1   9      270.70      250.60      9.29 o 
 -11   1   9      619.64      647.25     11.26 o 
 -10   1   9        5.05        7.91      7.65 o 
  -9   1   9       54.58       70.25      7.95 o 
  -8   1   9        0.29       -1.23      6.92 o 
  -7   1   9      767.59      808.79     11.20 o 
  -6   1   9     1657.80     1694.09     17.14 o 
  -5   1   9      198.34      284.79      7.12 o 
  -4   1   9     4344.39     4408.77     37.05 o 
  -3   1   9      669.83      708.05      9.11 o 
  -2   1   9      321.76      467.20      7.14 o 
  -1   1   9     1251.93     1382.56     14.28 o 
   0   1   9     1227.90     1275.28     12.71 o 
   1   1   9      298.43      362.52      6.51 o 
   2   1   9      138.76      149.53      5.45 o 
   3   1   9     1354.11     1382.62     14.17 o 
   4   1   9      276.28      344.98      7.58 o 
   5   1   9      203.24      227.85      7.46 o 
   6   1   9      950.65     1034.61     12.76 o 
   7   1   9       86.86      100.23      7.86 o 
   8   1   9      286.59      290.46      9.83 o 
   9   1   9     1393.20     1323.89     15.76 o 
  10   1   9        8.22       19.74      8.98 o 
 -12   2   9      419.56      476.36     10.67 o 
 -11   2   9      815.11      856.70     13.92 o 
 -10   2   9      260.95      320.80      9.01 o 
  -9   2   9     1537.59     1591.98     17.13 o 
  -8   2   9       43.98       55.88      7.14 o 
  -7   2   9      438.95      452.53      9.00 o 
  -6   2   9       25.62       30.42      6.16 o 
  -5   2   9       84.10      116.16      6.31 o 
  -4   2   9       83.65       47.46      5.44 o 
  -3   2   9    10083.46    10226.50     81.69 o 
  -2   2   9     2733.28     2808.14     24.31 o 
  -1   2   9     2640.79     2484.28     23.18 o 
   0   2   9     3466.33     3443.83     29.08 o 
   1   2   9     3741.70     3866.06     32.43 o 
   2   2   9     4306.60     4237.57     35.36 o 
   3   2   9      107.33      113.68      5.56 o 
   4   2   9      757.63      886.92     10.90 o 
   5   2   9      187.23      210.77      7.37 o 
   6   2   9       86.19      114.17      7.40 o 
   7   2   9      246.96      272.36      8.66 o 
   8   2   9      105.20      106.76      8.32 o 
   9   2   9      693.39      679.13     11.76 o 
  10   2   9      950.92      923.86     15.56 o 
 -12   3   9      502.56      549.00     11.02 o 
 -11   3   9      568.14      667.96     11.45 o 
 -10   3   9     1952.44     2005.69     20.23 o 
  -9   3   9      118.34      143.45      9.13 o 
  -8   3   9     1635.02     1601.86     16.94 o 
  -7   3   9       14.67       27.42      6.58 o 
  -6   3   9    10941.73    10676.74     85.65 o 
  -5   3   9       48.98       90.76      5.83 o 
  -4   3   9    11672.94    11426.70     91.18 o 
  -3   3   9     2569.69     2761.87     24.08 o 
  -2   3   9     2886.19     2870.31     24.69 o 
  -1   3   9     3152.23     3042.82     27.59 o 
   0   3   9     3325.46     3277.13     27.75 o 
   1   3   9     3199.82     3199.38     27.22 o 
   2   3   9       50.34       88.55      5.22 o 
   3   3   9     1784.00     1764.83     16.81 o 
   4   3   9      284.63      352.21     11.18 o 
   5   3   9     1282.53     1346.89     14.61 o 
   6   3   9      942.57      986.34     12.52 o 
   7   3   9      405.05      433.46      9.54 o 
   8   3   9     2544.92     2585.58     25.68 o 
   9   3   9     1827.56     1706.96     18.39 o 
  10   3   9      231.05      249.01      9.68 o 
 -12   4   9      625.78      698.48     11.62 o 
 -11   4   9      677.66      740.82     12.40 o 
 -10   4   9     1524.05     1508.94     17.16 o 
  -9   4   9      267.17      265.25      9.03 o 
  -8   4   9     1337.84     1463.38     15.95 o 
  -7   4   9      486.35      531.32      9.37 o 
  -6   4   9        6.89        6.36      5.95 o 
  -5   4   9     7747.24     7432.71     60.44 o 
  -4   4   9      863.06      904.82     10.43 o 
  -3   4   9     8575.30     8390.35     67.63 o 
  -2   4   9     3430.42     3493.21     29.95 o 
  -1   4   9     2101.27     2009.21     35.35 o 
   0   4   9     4675.86     4461.75     53.90 o 
   1   4   9     1954.15     1995.40     21.59 o 
   2   4   9     3544.05     3390.60     28.81 o 
   3   4   9        5.87        4.64      4.78 o 
   4   4   9      964.11     1024.59     11.82 o 
   5   4   9     1207.19     1266.91     15.72 o 
   6   4   9       61.82       68.40      7.40 o 
   7   4   9     2084.28     2174.60     21.22 o 
   8   4   9      235.93      235.25      9.19 o 
   9   4   9      868.17      817.79     12.60 o 
  10   4   9     1026.53      975.12     13.67 o 
 -12   5   9      434.41      389.51     10.35 o 
 -11   5   9     4409.56     4092.56     35.68 o 
 -10   5   9       32.92       47.97      8.07 o 
  -9   5   9       52.39       81.66      8.18 o 
  -8   5   9       70.72       59.65      7.24 o 
  -7   5   9      242.41      283.78      9.67 o 
  -6   5   9     1041.45     1123.15     15.36 o 
  -5   5   9      403.77      471.49     11.86 o 
  -4   5   9     6910.73     6829.26     55.54 o 
  -3   5   9     1098.45     1174.95     11.69 o 
  -2   5   9     2990.48     2888.73     37.17 o 
  -1   5   9     2041.78     1972.89     47.95 o 
   0   5   9     1803.10     1739.97     27.82 o 
   1   5   9      269.42      250.20     10.93 o 
   2   5   9      258.27      310.32     11.32 o 
   3   5   9     7787.46     7784.59     63.01 o 
   4   5   9     7067.82     7050.90     57.43 o 
   5   5   9      516.07      524.53      9.05 o 
   6   5   9      511.95      548.59     11.45 o 
   7   5   9        6.31       -4.82      7.81 o 
   8   5   9     1108.99     1139.34     14.23 o 
   9   5   9       15.12       -5.71      8.64 o 
 -11   6   9       67.21       83.65     11.83 o 
 -10   6   9      101.57      157.88      8.76 o 
  -9   6   9        7.43       18.48      7.70 o 
  -8   6   9     5739.98     5486.86     46.05 o 
  -7   6   9      142.59      169.17      7.40 o 
  -6   6   9     2292.13     2328.26     22.06 o 
  -5   6   9     5085.67     4931.91     41.16 o 
  -4   6   9     2684.61     2783.33     24.37 o 
  -3   6   9     3367.83     3374.79     42.66 o 
  -2   6   9      113.50      122.21     10.03 o 
  -1   6   9      528.59      614.24     21.95 o 
   0   6   9     1651.68     1720.10     25.07 o 
   1   6   9      449.08      472.93     18.11 o 
   2   6   9     3514.06     3304.09     52.76 o 
   3   6   9      251.21      256.85      5.18 o 
   4   6   9     3247.65     3238.63     28.01 o 
   5   6   9     9643.78     9271.62     83.88 o 
   6   6   9      536.07      564.46      9.79 o 
   7   6   9     3304.65     3277.21     29.19 o 
   8   6   9       59.88       70.29      8.52 o 
   9   6   9       29.90       21.98      8.85 o 
 -11   7   9     1441.55     1420.68     16.49 o 
 -10   7   9      172.62      181.40      8.75 o 
  -9   7   9       87.33      135.64     10.72 o 
  -8   7   9     1223.33     1234.80     14.48 o 
  -7   7   9     1023.72     1024.28     14.95 o 
  -6   7   9     1911.96     1941.53     18.75 o 
  -5   7   9      405.38      414.57      7.89 o 
  -4   7   9       79.06       92.47      4.38 o 
  -3   7   9      488.78      493.87     15.16 o 
  -2   7   9       16.06       15.77      9.98 o 
  -1   7   9     1009.21      951.70     17.93 o 
   0   7   9      474.27      520.77     13.95 o 
   1   7   9      541.18      556.77     14.17 o 
   2   7   9     3911.88     3817.10     47.62 o 
   3   7   9     1196.71     1219.78     17.64 o 
   4   7   9      701.28      680.15      8.85 o 
   5   7   9     1948.68     1981.49     18.80 o 
   6   7   9       95.68      123.11      7.48 o 
   7   7   9        1.70        7.31      7.96 o 
   8   7   9       93.70       97.66      8.41 o 
   9   7   9      352.58      331.34     10.25 o 
 -10   8   9       17.96       23.93      8.62 o 
  -9   8   9      945.01      955.95     15.07 o 
  -8   8   9      834.83      825.82     11.88 o 
  -7   8   9     1177.92     1189.11     20.73 o 
  -6   8   9      221.43      244.59      7.27 o 
  -5   8   9        5.99       12.06      5.13 o 
  -4   8   9     1085.41     1080.16     13.34 o 
  -3   8   9       95.87      111.48     10.84 o 
  -2   8   9      590.17      627.53     14.89 o 
  -1   8   9     1942.91     2001.38     28.52 o 
   0   8   9     1997.78     2093.71     30.10 o 
   1   8   9      431.43      422.66     13.12 o 
   2   8   9      406.19      417.17     13.29 o 
   3   8   9       72.01       79.83     10.35 o 
   4   8   9       12.96        5.58      4.93 o 
   5   8   9      113.99      111.13      6.94 o 
   6   8   9      101.62      112.95      7.52 o 
   7   8   9       34.36       36.94      8.06 o 
   8   8   9      700.89      674.51     12.94 o 
  -9   9   9      138.20      115.81      8.89 o 
  -8   9   9      605.54      575.54     10.62 o 
  -7   9   9     1192.35     1109.05     14.81 o 
  -6   9   9      869.41      809.30     10.84 o 
  -5   9   9      104.08       99.73      5.78 o 
  -4   9   9     3218.35     3152.48     27.53 o 
  -3   9   9      136.46      130.26     11.32 o 
  -2   9   9      714.05      741.36     22.81 o 
  -1   9   9      501.41      565.35     14.83 o 
   0   9   9       77.13       87.59     10.88 o 
   1   9   9      588.61      643.70     15.54 o 
   2   9   9     2641.59     2538.35     34.40 o 
   3   9   9        4.64        0.38     10.28 o 
   4   9   9        2.95        4.48      4.88 o 
   5   9   9      402.26      428.05      8.53 o 
   6   9   9       39.17       41.58      7.06 o 
   7   9   9       20.86       36.48      8.03 o 
  -8  10   9      479.49      479.00     14.06 o 
  -7  10   9      224.53      263.95      8.61 o 
  -6  10   9      538.11      517.36      9.77 o 
  -5  10   9     5681.79     5315.40     50.70 o 
  -4  10   9      171.56      176.37      5.20 o 
  -3  10   9       83.74       68.61     11.70 o 
  -2  10   9     4757.83     4476.21     55.13 o 
  -1  10   9      290.00      338.72     13.19 o 
   0  10   9      884.80      891.47     18.01 o 
   1  10   9     1617.98     1544.79     24.27 o 
   2  10   9      484.22      472.98     14.25 o 
   3  10   9      127.09      116.17     12.37 o 
   4  10   9     2100.29     1970.12     18.46 o 
   5  10   9      212.09      204.87      9.84 o 
   6  10   9        0.94       -3.95      6.98 o 
  -7  11   9      306.86      322.82      9.18 o 
  -6  11   9      387.05      373.68      9.90 o 
  -5  11   9      390.91      358.18      7.70 o 
  -4  11   9     1339.61     1299.66     26.81 o 
  -3  11   9       27.18       38.65     13.52 o 
  -2  11   9     2491.24     2362.39     32.95 o 
  -1  11   9        7.26       15.59     15.32 o 
   0  11   9        2.41       -4.09     10.96 o 
   1  11   9     4237.99     3834.80     48.13 o 
   2  11   9       31.54       64.74     16.09 o 
   3  11   9      972.53      972.54     35.45 o 
   4  11   9      154.64      202.10     15.21 o 
   5  11   9       36.90       49.00      6.74 o 
  -6  12   9     1446.27     1301.85     14.86 o 
  -5  12   9     1141.13     1145.63     13.14 o 
  -4  12   9      599.96      545.06      8.91 o 
  -3  12   9      236.13      283.91     32.40 o 
  -2  12   9     1022.17     1009.75     24.02 o 
  -1  12   9     1593.24     1539.71     24.53 o 
   0  12   9      826.80      758.07     17.32 o 
   1  12   9       65.66       83.03     12.07 o 
   2  12   9     1059.32     1040.79     26.46 o 
   3  12   9     1033.29     1022.61     20.12 o 
   4  12   9     1355.03     1361.96     33.36 o 
  -3  13   9       20.57       34.07     11.64 o 
  -2  13   9      419.23      458.31     14.70 o 
  -1  13   9      157.04      132.89     14.53 o 
   0  13   9      310.10      276.64     13.61 o 
   1  13   9     1184.26     1087.48     20.29 o 
 -12   0  10        5.29       15.34     11.69 o 
 -11   0  10       76.30       56.85     14.27 o 
 -10   0  10      148.72      136.97     11.63 o 
  -9   0  10      763.06      757.66     16.12 o 
  -8   0  10      472.72      491.67     13.26 o 
  -7   0  10      667.46      735.50     23.59 o 
  -6   0  10     3974.30     3883.71     49.39 o 
  -5   0  10     8620.14     8874.42    101.34 o 
  -4   0  10    15180.93    14656.42    164.22 o 
  -3   0  10     2472.82     2423.81     32.81 o 
  -2   0  10      131.06      177.34      8.06 o 
  -1   0  10     1047.60     1056.81     16.04 o 
   0   0  10     4076.09     4136.14     48.91 o 
   1   0  10     1892.25     1840.02     24.40 o 
   2   0  10     2610.78     2663.00     33.25 o 
   3   0  10     1221.28     1282.77     19.03 o 
   4   0  10     1336.74     1397.21     20.87 o 
   5   0  10      484.69      531.63     13.03 o 
   6   0  10     2108.46     2235.71     30.27 o 
   7   0  10     1381.55     1369.22     21.95 o 
   8   0  10     2540.15     2275.12     54.80 o 
   9   0  10     2226.27     2171.44     47.48 o 
  10   0  10        5.80       26.85     14.22 o 
 -12   1  10     1955.91     1857.37     19.21 o 
 -11   1  10       98.14      108.00     10.18 o 
 -10   1  10      444.52      494.16     10.16 o 
  -9   1  10     1312.05     1290.65     14.90 o 
  -8   1  10     3048.37     3165.68     28.47 o 
  -7   1  10     8328.86     8136.01     66.18 o 
  -6   1  10     2385.85     2565.14     23.54 o 
  -5   1  10      543.00      559.77      8.98 o 
  -4   1  10      593.19      580.25     11.20 o 
  -3   1  10     1163.69     1211.33     12.77 o 
  -2   1  10     3332.77     3118.09     26.84 o 
  -1   1  10     3411.92     3378.01     28.75 o 
   0   1  10       32.51       32.19      4.71 o 
   1   1  10     3107.13     3247.00     27.77 o 
   2   1  10       75.17       94.75      5.38 o 
   3   1  10    10499.08    10487.79     83.83 o 
   4   1  10       36.16       43.98      6.16 o 
   5   1  10      449.27      483.35      8.97 o 
   6   1  10     4674.44     4762.36     40.41 o 
   7   1  10      100.42      141.85      9.02 o 
   8   1  10      220.81      229.47     10.33 o 
   9   1  10     1143.57     1145.02     14.71 o 
  10   1  10      260.20      241.88     11.25 o 
 -12   2  10        4.65       -6.70      8.19 o 
 -11   2  10      445.37      444.04     11.31 o 
 -10   2  10      111.75      161.84      9.30 o 
  -9   2  10      106.36      105.25      7.95 o 
  -8   2  10      153.74      163.49      7.84 o 
  -7   2  10      488.10      523.74     11.45 o 
  -6   2  10      368.61      386.01      8.13 o 
  -5   2  10     5727.75     5629.93     46.60 o 
  -4   2  10     2804.31     2798.91     24.75 o 
  -3   2  10       38.79       27.60      5.48 o 
  -2   2  10      134.29      175.87      7.28 o 
  -1   2  10       76.25       79.70      4.81 o 
   0   2  10      765.06      752.58     10.40 o 
   1   2  10     5779.14     5700.82     46.63 o 
   2   2  10      158.75      215.84      6.00 o 
   3   2  10      793.25      846.75     11.27 o 
   4   2  10     1821.79     1904.84     18.28 o 
   5   2  10     1221.18     1334.94     14.55 o 
   6   2  10     1117.64     1196.58     14.82 o 
   7   2  10      789.91      751.51     11.47 o 
   8   2  10      512.38      495.17     10.31 o 
   9   2  10      835.19      865.07     12.98 o 
 -12   3  10       10.59       13.13      8.67 o 
 -11   3  10       46.11       46.87      8.38 o 
 -10   3  10      326.81      341.37      9.40 o 
  -9   3  10      800.91      890.42     12.33 o 
  -8   3  10      162.64      229.62      8.49 o 
  -7   3  10      240.30      298.44      8.13 o 
  -6   3  10        0.30       -0.65      6.08 o 
  -5   3  10       73.58       83.79      5.90 o 
  -4   3  10     1481.52     1455.81     14.59 o 
  -3   3  10        9.35        5.67      4.46 o 
  -2   3  10     1684.17     1708.19     15.85 o 
  -1   3  10      187.10      306.76      5.43 o 
   0   3  10      144.19      161.84      5.83 o 
   1   3  10      215.79      219.60      6.83 o 
   2   3  10     1291.16     1460.68     14.25 o 
   3   3  10      343.21      365.11      8.07 o 
   4   3  10     2025.48     2086.32     19.59 o 
   5   3  10       88.81      106.55      9.03 o 
   6   3  10      152.85      156.27      7.95 o 
   7   3  10      370.94      394.98      9.65 o 
   8   3  10      993.17      972.41     13.07 o 
   9   3  10       75.72       74.70      9.14 o 
 -11   4  10      668.13      612.66     13.50 o 
 -10   4  10     2405.26     2312.80     22.47 o 
  -9   4  10        3.58       -9.52      7.53 o 
  -8   4  10       16.23       30.23      7.23 o 
  -7   4  10      457.28      531.20      9.32 o 
  -6   4  10      976.97     1003.12     11.96 o 
  -5   4  10     3765.24     3642.60     31.27 o 
  -4   4  10      288.75      339.81      6.92 o 
  -3   4  10      982.06     1090.94     11.19 o 
  -2   4  10      120.37      133.64      6.81 o 
  -1   4  10       37.30       33.45      8.75 o 
   0   4  10      365.32      401.11     11.96 o 
   1   4  10     2175.31     2237.63     23.65 o 
   2   4  10        0.26       10.49      4.13 o 
   3   4  10      501.17      504.04      8.51 o 
   4   4  10      812.31      797.97     11.49 o 
   5   4  10      706.81      750.68     11.59 o 
   6   4  10      847.12      824.48     16.00 o 
   7   4  10      251.66      267.47      8.93 o 
   8   4  10      432.16      431.92     10.37 o 
   9   4  10       15.48       14.31      8.86 o 
 -11   5  10       13.18       21.30      8.36 o 
 -10   5  10       48.10       58.33      8.20 o 
  -9   5  10     3016.57     2915.47     26.63 o 
  -8   5  10       22.22       21.59      7.34 o 
  -7   5  10       56.98       91.17      6.81 o 
  -6   5  10     3830.87     3879.08     33.29 o 
  -5   5  10      299.93      323.46      6.94 o 
  -4   5  10      104.94      100.59      4.72 o 
  -3   5  10     1469.24     1483.37     17.05 o 
  -2   5  10     1282.35     1371.88     21.60 o 
  -1   5  10      191.79      168.27     10.20 o 
   0   5  10     1927.84     1977.14     27.64 o 
   1   5  10     1420.09     1411.90     22.43 o 
   2   5  10     1604.10     1714.26     25.08 o 
   3   5  10     3335.41     3395.56     29.08 o 
   4   5  10     6314.28     6038.52     49.56 o 
   5   5  10      399.79      421.41      8.39 o 
   6   5  10       70.56       94.79      7.53 o 
   7   5  10       81.13       97.19      8.50 o 
   8   5  10       29.70       42.26      8.39 o 
   9   5  10     1483.23     1282.48     15.53 o 
 -11   6  10      345.12      337.16     10.10 o 
 -10   6  10      165.83      165.94      8.79 o 
  -9   6  10       50.96       49.43      7.84 o 
  -8   6  10      860.80      871.93     15.45 o 
  -7   6  10      899.88      918.60     11.85 o 
  -6   6  10     4787.37     4615.27     38.87 o 
  -5   6  10     1063.44     1170.19     13.83 o 
  -4   6  10      336.10      336.69      6.70 o 
  -3   6  10     4430.81     4397.11     53.68 o 
  -2   6  10     2220.80     2289.19     35.77 o 
  -1   6  10     2098.09     2102.21     39.15 o 
   0   6  10     3360.62     3430.73     43.40 o 
   1   6  10      569.00      590.79     18.13 o 
   2   6  10      128.26      147.34     10.77 o 
   3   6  10       19.42       21.11      4.91 o 
   4   6  10     2440.83     2386.54     21.56 o 
   5   6  10     3955.73     3710.15     31.95 o 
   6   6  10        3.42        3.61      7.46 o 
   7   6  10      140.89      124.06      8.53 o 
   8   6  10     2534.67     2368.07     23.12 o 
 -10   7  10       36.48       37.81      8.46 o 
  -9   7  10     2318.49     2113.54     21.29 o 
  -8   7  10        9.57       12.76      7.36 o 
  -7   7  10     1462.98     1560.09     16.30 o 
  -6   7  10       13.92        9.40      6.05 o 
  -5   7  10     2020.89     1982.00     18.57 o 
  -4   7  10     5673.29     5443.43     53.35 o 
  -3   7  10     3687.17     3683.11     46.25 o 
  -2   7  10     5970.62     5625.24     67.18 o 
  -1   7  10       57.96       80.86     10.50 o 
   0   7  10      379.75      394.63     12.91 o 
   1   7  10      160.61      141.45     10.84 o 
   2   7  10       11.91       15.17     10.12 o 
   3   7  10       22.66       16.25     10.03 o 
   4   7  10      485.45      445.99      7.82 o 
   5   7  10      969.71      901.85     11.09 o 
   6   7  10       12.89       10.16      7.16 o 
   7   7  10     1857.73     1757.86     18.15 o 
   8   7  10      620.55      623.64     11.30 o 
  -9   8  10      339.85      334.67      9.55 o 
  -8   8  10     3011.95     2904.21     26.43 o 
  -7   8  10     3754.69     3626.83     31.65 o 
  -6   8  10      511.44      498.16      8.64 o 
  -5   8  10      366.10      388.98      8.54 o 
  -4   8  10      716.87      696.94     15.91 o 
  -3   8  10     2872.63     2821.15     37.25 o 
  -2   8  10     1657.38     1658.23     42.49 o 
  -1   8  10     3824.79     3758.74     47.21 o 
   0   8  10      657.21      703.11     15.99 o 
   1   8  10     1087.31     1136.87     19.86 o 
   2   8  10     3141.72     3055.76     42.42 o 
   3   8  10       80.31      110.18     10.50 o 
   4   8  10     2480.33     2387.89     50.17 o 
   5   8  10      998.94     1050.31     14.02 o 
   6   8  10      660.29      619.19     15.32 o 
   7   8  10      415.02      456.25      9.83 o 
  -9   9  10      323.03      335.79      9.96 o 
  -8   9  10      532.88      524.61     10.16 o 
  -7   9  10      477.53      537.36      9.56 o 
  -6   9  10       48.79       46.86      6.46 o 
  -5   9  10     3325.19     3118.32     27.27 o 
  -4   9  10     1627.16     1582.51     24.47 o 
  -3   9  10      481.29      600.85     26.60 o 
  -2   9  10     1213.50     1278.91     21.57 o 
  -1   9  10     2918.15     2797.08     36.91 o 
   0   9  10     1935.61     1928.16     27.98 o 
   1   9  10       63.26       77.49     11.10 o 
   2   9  10     1175.59     1141.32     20.24 o 
   3   9  10     1379.27     1460.79     23.34 o 
   4   9  10      347.97      360.59     15.53 o 
   5   9  10     2049.99     1922.30     31.61 o 
   6   9  10      207.26      168.26      7.70 o 
  -8  10  10      911.29      979.90     13.59 o 
  -7  10  10       23.20       29.30      9.47 o 
  -6  10  10      656.46      660.32     10.43 o 
  -5  10  10       10.79        3.34      6.63 o 
  -4  10  10       24.52       25.10     10.94 o 
  -3  10  10     1303.36     1248.32     23.00 o 
  -2  10  10       40.41       34.66     11.86 o 
  -1  10  10     1818.66     1802.00     26.90 o 
   0  10  10      395.75      403.87     13.86 o 
   1  10  10     1230.78     1257.87     31.96 o 
   2  10  10     2113.42     2052.67     42.11 o 
   3  10  10      826.67      838.39     17.46 o 
   4  10  10      701.10      715.45     24.86 o 
   5  10  10      246.11      210.90      8.73 o 
  -6  11  10        4.50       15.25      6.74 o 
  -5  11  10        1.75       -2.44     12.22 o 
  -4  11  10       30.16       36.83     11.59 o 
  -3  11  10      210.28      215.14     14.68 o 
  -2  11  10      416.93      464.39     14.72 o 
  -1  11  10      218.48      222.33     12.63 o 
   0  11  10     2029.40     1920.58     28.03 o 
   1  11  10      817.74      743.24     21.73 o 
   2  11  10      908.44      861.17     17.70 o 
   3  11  10      949.46     1041.45     21.31 o 
   4  11  10        5.93       22.39     11.49 o 
  -4  12  10      229.57      217.68     15.78 o 
  -3  12  10      757.72      725.23     26.98 o 
  -2  12  10      328.54      371.02     18.51 o 
  -1  12  10      311.45      299.55     13.91 o 
   0  12  10      415.75      415.97     16.72 o 
   1  12  10        0.36        0.75     16.75 o 
   2  12  10        1.19       25.00     12.23 o 
 -11   1  11      229.67      230.98      9.09 o 
 -10   1  11       21.44       26.68      8.01 o 
  -9   1  11     1863.34     1845.67     18.84 o 
  -8   1  11       11.53       11.29      7.28 o 
  -7   1  11       31.34       31.19      6.85 o 
  -6   1  11      744.33      824.66     11.57 o 
  -5   1  11       36.27       52.81      6.29 o 
  -4   1  11      333.10      344.04      7.30 o 
  -3   1  11      373.15      387.42      8.71 o 
  -2   1  11        3.05       -6.22      5.03 o 
  -1   1  11       13.21       15.67      4.98 o 
   0   1  11      570.95      581.96      8.13 o 
   1   1  11      503.43      535.46      7.96 o 
   2   1  11      122.25      127.32      9.13 o 
   3   1  11      711.87      750.55     10.02 o 
   4   1  11       72.27       84.80      6.42 o 
   5   1  11        1.02        8.45      6.73 o 
   6   1  11      385.06      435.89     10.61 o 
   7   1  11       45.46       72.08      8.12 o 
   8   1  11      602.33      547.79     11.76 o 
   9   1  11      607.68      578.13     11.25 o 
 -11   2  11      406.74      410.53     11.04 o 
 -10   2  11        0.70        0.31      8.06 o 
  -9   2  11      918.69     1060.36     13.50 o 
  -8   2  11      200.17      232.95      8.34 o 
  -7   2  11     2600.89     2563.04     23.83 o 
  -6   2  11     4159.19     4127.73     40.28 o 
  -5   2  11      732.60      741.37     10.05 o 
  -4   2  11     1344.14     1422.60     14.48 o 
  -3   2  11       11.25       12.96      5.10 o 
  -2   2  11     1795.71     1860.72     17.31 o 
  -1   2  11      864.74     1008.00     11.00 o 
   0   2  11      178.29      219.54      5.74 o 
   1   2  11       23.39       16.98      4.83 o 
   2   2  11       92.74      110.15      5.68 o 
   3   2  11     5071.93     5109.25     42.28 o 
   4   2  11      302.80      295.78      7.56 o 
   5   2  11     1359.04     1354.41     14.76 o 
   6   2  11     2402.66     2388.34     25.13 o 
   7   2  11       13.42       14.58      8.01 o 
   8   2  11      107.22       96.97      8.64 o 
   9   2  11      192.55      159.62      9.35 o 
 -11   3  11      364.21      387.36      9.81 o 
 -10   3  11      880.75      895.12     13.41 o 
  -9   3  11     2133.98     2242.57     21.75 o 
  -8   3  11      361.90      397.23     11.80 o 
  -7   3  11       90.99      119.53      7.35 o 
  -6   3  11     3821.49     3769.97     32.43 o 
  -5   3  11      582.05      611.75      9.05 o 
  -4   3  11     2481.75     2626.78     23.35 o 
  -3   3  11     5857.71     5889.71     48.19 o 
  -2   3  11      884.29      937.41     10.26 o 
  -1   3  11        8.05        3.78      4.21 o 
   0   3  11      431.83      453.93      9.19 o 
   1   3  11     1849.43     1909.63     17.50 o 
   2   3  11     1051.63     1103.98     14.58 o 
   3   3  11      147.53      137.99      7.01 o 
   4   3  11      120.88      122.60      6.51 o 
   5   3  11     1153.12     1226.25     15.75 o 
   6   3  11      347.17      399.87      9.21 o 
   7   3  11     1273.11     1252.16     14.81 o 
   8   3  11      283.08      274.49      9.55 o 
 -11   4  11     1498.01     1463.77     16.40 o 
 -10   4  11      287.67      312.89      9.41 o 
  -9   4  11     1795.69     1793.42     18.55 o 
  -8   4  11       11.79       25.44      7.35 o 
  -7   4  11      335.87      358.31      9.17 o 
  -6   4  11     1302.63     1340.39     14.31 o 
  -5   4  11     1102.21     1111.68     12.30 o 
  -4   4  11     6586.98     6352.96     51.88 o 
  -3   4  11      461.41      481.48      6.85 o 
  -2   4  11       28.69       37.66      3.07 o 
  -1   4  11     1803.54     1865.86     26.40 o 
   0   4  11      269.86      341.28     12.98 o 
   1   4  11       45.45       34.25      4.66 o 
   2   4  11      245.32      265.91      6.18 o 
   3   4  11      376.80      406.87      7.15 o 
   4   4  11     1800.33     1795.13     17.37 o 
   5   4  11     2733.68     2697.53     24.44 o 
   6   4  11     1943.51     1968.79     19.47 o 
   7   4  11      112.81      101.77      8.35 o 
   8   4  11      658.93      710.81     12.64 o 
 -10   5  11     1644.74     1677.63     17.93 o 
  -9   5  11     1090.01     1112.89     16.28 o 
  -8   5  11     2270.37     2105.80     20.56 o 
  -7   5  11      590.70      558.31     11.32 o 
  -6   5  11      776.98      814.15     10.70 o 
  -5   5  11      793.13      830.43     12.14 o 
  -4   5  11     3868.94     3749.07     31.82 o 
  -3   5  11      334.12      368.09     11.87 o 
  -2   5  11      159.32      164.31     10.50 o 
  -1   5  11     2339.03     2307.69     32.22 o 
   0   5  11       74.31       61.87      9.75 o 
   1   5  11      206.88      243.92     11.21 o 
   2   5  11     1518.94     1552.75     23.57 o 
   3   5  11        2.90        5.99      4.69 o 
   4   5  11     1883.51     1898.98     17.98 o 
   5   5  11     1449.58     1461.60     17.05 o 
   6   5  11      383.89      397.92      9.85 o 
   7   5  11     1008.34     1011.17     13.39 o 
   8   5  11      648.06      607.54     12.04 o 
 -10   6  11        6.73        6.21      8.51 o 
  -9   6  11      192.07      203.37     10.81 o 
  -8   6  11      391.78      414.26      9.35 o 
  -7   6  11     1087.14     1041.29     15.52 o 
  -6   6  11       17.85        8.30      6.18 o 
  -5   6  11       23.84       27.94      5.08 o 
  -4   6  11       26.11       18.32      5.19 o 
  -3   6  11        2.59        3.71      9.88 o 
  -2   6  11     5993.35     5941.93     81.33 o 
  -1   6  11     5360.95     5134.13     61.75 o 
   0   6  11      871.95      938.86     17.78 o 
   1   6  11      509.91      543.71     14.17 o 
   2   6  11     2531.03     2583.18     34.43 o 
   3   6  11       88.41      103.78     10.49 o 
   4   6  11        3.28        7.35      5.98 o 
   5   6  11      259.02      260.72      7.47 o 
   6   6  11       10.73        7.24      7.64 o 
   7   6  11     1554.47     1470.37     20.83 o 
  -9   7  11      157.49      171.95      9.39 o 
  -8   7  11     1768.70     1662.29     17.30 o 
  -7   7  11      382.65      412.24      8.80 o 
  -6   7  11      951.06      909.48     18.10 o 
  -5   7  11      177.46      184.72      8.52 o 
  -4   7  11      891.01      866.05     24.61 o 
  -3   7  11     1117.93     1190.86     20.46 o 
  -2   7  11       63.28       61.17     10.21 o 
  -1   7  11      224.51      227.04     11.97 o 
   0   7  11       40.68       64.01     10.55 o 
   1   7  11      393.73      448.50     13.75 o 
   2   7  11     2051.71     1976.00     28.38 o 
   3   7  11      386.69      400.07     13.40 o 
   4   7  11       29.01       44.97     11.26 o 
   5   7  11        9.93       20.28      6.07 o 
   6   7  11      167.07      154.94      8.86 o 
   7   7  11      485.14      445.61      9.96 o 
  -9   8  11      137.91      157.73      8.98 o 
  -8   8  11      666.89      619.88     10.59 o 
  -7   8  11        0.89        4.66      7.13 o 
  -6   8  11      952.31      892.09     10.86 o 
  -5   8  11      222.64      220.30      6.83 o 
  -4   8  11      545.40      534.74     14.71 o 
  -3   8  11      240.38      246.01     12.02 o 
  -2   8  11      898.11      806.54     16.86 o 
  -1   8  11     1512.72     1578.83     24.35 o 
   0   8  11     2859.03     2808.67     37.04 o 
   1   8  11      106.06      121.44     11.40 o 
   2   8  11       72.74       71.51     10.85 o 
   3   8  11      206.56      229.80     12.06 o 
   4   8  11        5.60       10.48     12.94 o 
   5   8  11      172.05      161.26      9.44 o 
   6   8  11      450.25      394.88     12.16 o 
  -8   9  11      392.84      418.20      9.67 o 
  -7   9  11      109.61       83.27      9.71 o 
  -6   9  11      147.01      145.57      6.39 o 
  -5   9  11       25.53       33.27     11.76 o 
  -4   9  11      665.78      684.74     16.14 o 
  -3   9  11      847.35      908.95     18.23 o 
  -2   9  11        6.16       37.13     15.19 o 
  -1   9  11        6.40        5.73     10.98 o 
   0   9  11      262.91      251.14     12.44 o 
   1   9  11      258.07      259.18     12.77 o 
   2   9  11      262.82      267.61     12.43 o 
   3   9  11      543.12      573.10     15.11 o 
   4   9  11     1036.03     1048.32     18.70 o 
   5   9  11      332.25      367.60     15.93 o 
  -6  10  11      202.97      183.17      9.59 o 
  -5  10  11     1399.18     1361.03     22.75 o 
  -4  10  11     1422.42     1361.01     22.35 o 
  -3  10  11        1.27       11.28     12.92 o 
  -2  10  11     1724.03     1659.48     34.07 o 
  -1  10  11        6.59        5.58     11.06 o 
   0  10  11      885.19      844.58     17.67 o 
   1  10  11     1644.83     1649.25     25.02 o 
   2  10  11      413.89      419.33     14.00 o 
   3  10  11        2.02       -9.74     11.18 o 
   4  10  11      162.21      147.27     12.13 o 
  -5  11  11     1704.15     1610.46     31.68 o 
  -4  11  11      118.31      126.75     12.25 o 
  -3  11  11        7.62        7.40     11.63 o 
  -2  11  11      355.01      380.09     13.94 o 
  -1  11  11       93.94       91.77     11.50 o 
   0  11  11      100.18      104.14     11.78 o 
   1  11  11     1081.22     1075.31     19.65 o 
   2  11  11      275.22      301.15     13.18 o 
 -11   0  12     1803.91     1881.18     27.31 o 
 -10   0  12     3798.27     3679.15     53.78 o 
  -9   0  12     4995.24     4848.19     58.39 o 
  -8   0  12       63.23       96.00     11.11 o 
  -7   0  12     1126.41     1144.24     19.37 o 
  -6   0  12      175.49      186.21     10.85 o 
  -5   0  12      830.80      906.90     18.09 o 
  -4   0  12     1088.57     1144.77     18.52 o 
  -3   0  12     1060.15     1133.51     17.64 o 
  -2   0  12     6100.44     6218.25     71.79 o 
  -1   0  12      444.01      445.34     10.74 o 
   0   0  12     4507.96     4448.28     52.48 o 
   1   0  12     1606.23     1629.46     22.28 o 
   2   0  12     1694.41     1727.71     23.77 o 
   3   0  12    11989.11    11425.67    128.85 o 
   4   0  12        0.26       10.46      9.28 o 
   5   0  12      278.08      295.91     11.60 o 
   6   0  12      286.15      301.14     12.50 o 
   7   0  12      308.55      309.01     13.47 o 
   8   0  12      195.66      186.60     12.84 o 
 -11   1  12     1058.46      998.85     13.45 o 
 -10   1  12      825.52      862.33     12.50 o 
  -9   1  12     1383.27     1451.11     17.32 o 
  -8   1  12     2922.26     3020.91     27.41 o 
  -7   1  12     1444.42     1464.29     15.89 o 
  -6   1  12      173.05      210.61      7.69 o 
  -5   1  12     3736.94     3746.59     32.21 o 
  -4   1  12      435.99      466.78      8.21 o 
  -3   1  12     3109.87     3109.46     27.00 o 
  -2   1  12     1204.35     1246.91     13.07 o 
  -1   1  12       96.83      101.20      5.71 o 
   0   1  12     2454.76     2439.10     21.79 o 
   1   1  12     3142.57     3151.48     27.27 o 
   2   1  12     2711.49     2713.53     24.03 o 
   3   1  12      215.62      257.12      7.21 o 
   4   1  12      559.74      587.96      9.53 o 
   5   1  12      141.24      119.83      7.59 o 
   6   1  12     1149.73     1234.07     14.50 o 
   7   1  12      183.46      160.56      8.86 o 
   8   1  12      218.17      192.85      9.24 o 
 -10   2  12     1603.82     1528.81     16.89 o 
  -9   2  12     1908.88     1846.60     18.87 o 
  -8   2  12      120.67      112.68      7.88 o 
  -7   2  12      796.14      858.76     11.74 o 
  -6   2  12        1.80       -0.03      6.62 o 
  -5   2  12     1540.85     1572.07     15.99 o 
  -4   2  12       70.70       90.54      6.22 o 
  -3   2  12     1696.39     1757.90     16.78 o 
  -2   2  12     6570.93     6596.89     53.60 o 
  -1   2  12      229.55      239.83      7.57 o 
   0   2  12      605.01      624.34      8.46 o 
   1   2  12      211.65      222.00      6.17 o 
   2   2  12      193.12      233.30      6.56 o 
   3   2  12      659.39      652.82      9.43 o 
   4   2  12      327.93      357.07      8.71 o 
   5   2  12      462.23      470.10      9.33 o 
   6   2  12      283.92      280.27      8.82 o 
   7   2  12       47.03       46.15      8.16 o 
   8   2  12       57.36       94.36      9.05 o 
 -10   3  12     1851.90     1692.17     19.84 o 
  -9   3  12       54.69       53.61      8.07 o 
  -8   3  12     1534.11     1526.78     16.40 o 
  -7   3  12     1459.32     1435.27     15.59 o 
  -6   3  12      383.04      366.45      8.15 o 
  -5   3  12     1381.46     1400.01     14.56 o 
  -4   3  12      686.86      710.73      9.46 o 
  -3   3  12      209.64      217.56      7.41 o 
  -2   3  12      563.01      579.44      7.94 o 
  -1   3  12      546.21      573.55      7.74 o 
   0   3  12      202.04      233.19      7.63 o 
   1   3  12     1359.25     1459.18     19.93 o 
   2   3  12       66.95       80.54      5.49 o 
   3   3  12      149.73      152.28      6.33 o 
   4   3  12       42.06       43.85      6.51 o 
   5   3  12      382.70      416.80      8.95 o 
   6   3  12      354.49      381.31     10.42 o 
   7   3  12       19.51       21.26      8.39 o 
   8   3  12       15.83       14.23      9.64 o 
 -10   4  12       17.06       21.13      8.48 o 
  -9   4  12      403.93      407.80      9.63 o 
  -8   4  12      118.37      108.35      7.86 o 
  -7   4  12      784.72      780.33     11.02 o 
  -6   4  12       50.55       57.58      6.67 o 
  -5   4  12     1745.15     1783.65     18.13 o 
  -4   4  12      957.63      945.81     10.77 o 
  -3   4  12     2346.86     2407.22     21.37 o 
  -2   4  12       92.88       90.00      7.05 o 
  -1   4  12     2179.57     2333.59     31.31 o 
   0   4  12        4.49        4.22      9.76 o 
   1   4  12     3356.41     3343.63     28.99 o 
   2   4  12     1399.25     1412.12     13.93 o 
   3   4  12       23.25       29.22      5.53 o 
   4   4  12      554.33      539.77      8.87 o 
   5   4  12      192.84      237.88      8.10 o 
   6   4  12      380.75      392.75      9.36 o 
   7   4  12       16.83        9.16      8.45 o 
 -10   5  12        7.63        3.07      8.54 o 
  -9   5  12      812.74      831.57     12.35 o 
  -8   5  12        4.48        9.72      7.55 o 
  -7   5  12      342.16      346.28      8.58 o 
  -6   5  12       17.64       15.88      6.44 o 
  -5   5  12       73.72       79.24      5.81 o 
  -4   5  12        0.46        0.74      4.19 o 
  -3   5  12     1605.34     1703.27     25.07 o 
  -2   5  12     4023.11     3970.97     48.88 o 
  -1   5  12       54.48       61.76      9.52 o 
   0   5  12     2310.46     2249.78     30.52 o 
   1   5  12      126.12      156.19     15.74 o 
   2   5  12       13.51       19.67      9.96 o 
   3   5  12      698.78      720.34     10.88 o 
   4   5  12      518.20      540.61      8.54 o 
   5   5  12      436.07      401.30     11.08 o 
   6   5  12        7.33        5.44      7.64 o 
   7   5  12       42.92       45.03      8.27 o 
  -9   6  12     1502.18     1428.94     16.07 o 
  -8   6  12      656.14      637.74     10.61 o 
  -7   6  12      653.41      688.67     10.48 o 
  -6   6  12      134.77      138.92     11.26 o 
  -5   6  12       48.40       47.45      6.08 o 
  -4   6  12     2523.36     2357.06     32.21 o 
  -3   6  12       91.18      107.03     10.87 o 
  -2   6  12      138.16      158.66     11.42 o 
  -1   6  12     1363.67     1444.43     22.81 o 
   0   6  12      764.38      798.44     16.71 o 
   1   6  12      896.37      926.63     17.84 o 
   2   6  12     1468.54     1499.88     23.36 o 
   3   6  12     2042.66     1934.13     27.77 o 
   4   6  12      288.16      255.73      8.03 o 
   5   6  12      579.88      546.03     10.03 o 
   6   6  12      108.55      115.62      9.98 o 
  -8   7  12      694.45      694.02     11.09 o 
  -7   7  12      353.25      339.69      8.32 o 
  -6   7  12     1000.87      957.25     11.21 o 
  -5   7  12      466.71      456.14     17.20 o 
  -4   7  12       72.25       68.96     11.40 o 
  -3   7  12     2459.47     2376.78     32.38 o 
  -2   7  12      467.85      477.58     15.69 o 
  -1   7  12     4222.99     4066.03     50.34 o 
   0   7  12       57.35       62.26     10.96 o 
   1   7  12      139.63      166.09     12.41 o 
   2   7  12     1444.50     1521.69     23.70 o 
   3   7  12      979.93     1025.02     18.96 o 
   4   7  12     3885.12     3431.37     46.00 o 
   5   7  12     2314.95     1951.68     19.89 o 
   6   7  12       59.76       52.17      7.52 o 
  -8   8  12      501.73      473.80     11.89 o 
  -7   8  12     4039.10     3704.82     33.02 o 
  -6   8  12     1084.93     1045.58     11.67 o 
  -5   8  12      747.81      757.88     26.98 o 
  -4   8  12     5141.74     4674.03     56.75 o 
  -3   8  12       81.33       87.13     11.21 o 
  -2   8  12      320.20      385.58     13.25 o 
  -1   8  12     2779.01     2591.72     34.80 o 
   0   8  12      473.97      538.95     14.72 o 
   1   8  12      206.05      224.66     11.73 o 
   2   8  12      920.85      956.28     18.28 o 
   3   8  12      751.21      796.88     18.69 o 
   4   8  12       43.98       43.11     10.97 o 
   5   8  12     1771.68     1733.80     25.61 o 
  -6   9  12     1004.33      940.43     18.43 o 
  -5   9  12     1510.73     1454.86     23.40 o 
  -4   9  12      315.98      312.54     15.40 o 
  -3   9  12     1661.53     1558.06     24.23 o 
  -2   9  12       45.55       39.14     11.03 o 
  -1   9  12     1349.62     1331.24     22.07 o 
   0   9  12      425.35      418.59     14.19 o 
   1   9  12     1667.85     1592.11     33.23 o 
   2   9  12     1706.85     1662.01     25.03 o 
   3   9  12        2.88        0.30     14.91 o 
   4   9  12      690.18      669.90     16.07 o 
  -5  10  12      529.68      582.21     21.91 o 
  -4  10  12      710.77      656.76     15.95 o 
  -3  10  12     1049.15     1002.12     18.94 o 
  -2  10  12     1241.28     1172.83     20.41 o 
  -1  10  12      346.61      290.47     18.65 o 
   0  10  12      503.95      489.53     16.67 o 
   1  10  12     1407.61     1340.60     22.00 o 
   2  10  12      181.64      225.39     12.50 o 
 -10   1  13       62.96       59.47      8.46 o 
  -9   1  13      222.72      243.02      9.12 o 
  -8   1  13       20.32       34.12      7.82 o 
  -7   1  13      139.41      177.26      8.10 o 
  -6   1  13      263.67      273.52      8.33 o 
  -5   1  13      859.35      886.03     13.16 o 
  -4   1  13      421.19      430.85      8.31 o 
  -3   1  13       69.31       85.05      6.25 o 
  -2   1  13      521.65      586.36      8.81 o 
  -1   1  13      526.65      557.70      9.07 o 
   0   1  13      265.80      279.42      6.93 o 
   1   1  13       46.88       43.69      5.97 o 
   2   1  13      190.96      195.45      7.85 o 
   3   1  13      366.86      390.72      8.34 o 
   4   1  13      629.07      641.24     10.13 o 
   5   1  13        7.34       -5.47      7.95 o 
   6   1  13      553.23      506.53     11.76 o 
   7   1  13      302.37      347.67     10.80 o 
 -10   2  13       14.03       13.25      8.50 o 
  -9   2  13      286.71      284.20      9.39 o 
  -8   2  13      234.85      288.66      8.85 o 
  -7   2  13       90.12       84.27      7.78 o 
  -6   2  13     1043.77     1070.81     12.87 o 
  -5   2  13     1012.98      992.30     11.94 o 
  -4   2  13        0.98        5.05      6.09 o 
  -3   2  13     2201.35     2166.43     22.79 o 
  -2   2  13     3605.03     3621.93     30.81 o 
  -1   2  13      397.39      445.53      7.75 o 
   0   2  13      594.28      632.41      8.83 o 
   1   2  13        5.14        8.15      5.74 o 
   2   2  13      875.03      897.55     14.42 o 
   3   2  13      701.12      731.91     10.17 o 
   4   2  13      627.95      622.79     12.30 o 
   5   2  13      229.15      194.85      8.20 o 
   6   2  13       98.74      101.69      8.22 o 
   7   2  13      307.08      324.95      9.99 o 
  -9   3  13     1810.05     1751.01     18.36 o 
  -8   3  13      579.94      588.76     10.47 o 
  -7   3  13      835.67      855.24     11.76 o 
  -6   3  13      111.09      119.83      7.36 o 
  -5   3  13      291.41      355.15      7.92 o 
  -4   3  13      581.57      589.16     12.54 o 
  -3   3  13       40.10       61.47      5.72 o 
  -2   3  13     1633.72     1699.85     17.27 o 
  -1   3  13     1430.02     1450.34     14.28 o 
   0   3  13     1116.31     1125.73     11.94 o 
   1   3  13     2709.65     2728.60     24.03 o 
   2   3  13      132.24      134.82      6.24 o 
   3   3  13     2026.45     2007.22     18.98 o 
   4   3  13       18.99       44.80      7.04 o 
   5   3  13       83.08       75.07      7.93 o 
   6   3  13      193.04      189.17      8.79 o 
  -9   4  13      206.31      201.95      9.70 o 
  -8   4  13      722.48      728.36     11.35 o 
  -7   4  13      351.08      374.12      8.84 o 
  -6   4  13       78.42       94.41      6.93 o 
  -5   4  13       74.03       77.61      6.32 o 
  -4   4  13      601.67      594.95      9.76 o 
  -3   4  13      925.73      892.87     12.12 o 
  -2   4  13     1383.02     1429.25     22.23 o 
  -1   4  13     2690.32     2626.20     34.65 o 
   0   4  13     3512.52     3444.20     43.09 o 
   1   4  13      806.03      843.72     16.56 o 
   2   4  13     2458.45     2490.94     22.23 o 
   3   4  13      173.76      200.63      6.67 o 
   4   4  13       38.76       36.86      7.36 o 
   5   4  13      296.97      329.39     11.06 o 
   6   4  13       30.35       29.14      8.24 o 
  -9   5  13     1518.73     1436.12     16.25 o 
  -8   5  13       90.52      111.78      8.16 o 
  -7   5  13      936.89      962.99     12.22 o 
  -6   5  13     1134.46     1148.00     12.93 o 
  -5   5  13       39.68       40.47      5.70 o 
  -4   5  13     2302.49     2130.29     29.44 o 
  -3   5  13      642.32      666.94     15.04 o 
  -2   5  13     1237.08     1274.72     21.03 o 
  -1   5  13     4472.11     4343.73     53.03 o 
   0   5  13      666.16      633.15     15.58 o 
   1   5  13     1167.50     1289.94     20.98 o 
   2   5  13      412.11      395.56     13.48 o 
   3   5  13      377.04      397.67     16.19 o 
   4   5  13       51.97       58.82      6.44 o 
   5   5  13      558.27      565.36      9.56 o 
   6   5  13       26.82       19.97      7.93 o 
  -8   6  13      281.12      265.92      9.33 o 
  -7   6  13      572.95      578.77     10.46 o 
  -6   6  13      364.91      352.59      8.43 o 
  -5   6  13      161.29      158.78      7.37 o 
  -4   6  13      156.75      163.44     11.42 o 
  -3   6  13       53.41       71.14     10.26 o 
  -2   6  13     1358.80     1296.80     21.99 o 
  -1   6  13     2475.25     2379.39     37.80 o 
   0   6  13      245.82      294.82     21.89 o 
   1   6  13       41.35       56.67     11.05 o 
   2   6  13     1547.25     1577.49     23.95 o 
   3   6  13       45.16       66.82     16.85 o 
   4   6  13      381.73      396.65     24.08 o 
   5   6  13      309.91      309.91     10.10 o 
  -7   7  13      184.60      213.33      7.78 o 
  -6   7  13      378.69      344.90      8.61 o 
  -5   7  13     2553.45     2392.20     32.57 o 
  -4   7  13     2979.25     2667.41     35.51 o 
  -3   7  13       67.56       65.57     10.84 o 
  -2   7  13      297.41      285.96     14.53 o 
  -1   7  13      755.04      794.03     26.47 o 
   0   7  13      151.02      176.24     21.22 o 
   1   7  13      126.38      167.19     11.53 o 
   2   7  13        0.31      -16.02     10.96 o 
   3   7  13       20.08       31.51     10.87 o 
   4   7  13        9.12       36.57     11.39 o 
  -6   8  13     1045.14      985.94     22.92 o 
  -5   8  13        0.47        5.34     11.64 o 
  -4   8  13      249.10      254.20     12.74 o 
  -3   8  13       10.23       33.65     11.47 o 
  -2   8  13      913.09      913.88     18.01 o 
  -1   8  13      121.68      117.97     11.88 o 
   0   8  13      256.39      278.41     12.71 o 
   1   8  13      616.88      625.83     15.66 o 
   2   8  13     1261.71     1136.25     27.90 o 
   3   8  13      572.86      579.72     14.98 o 
  -5   9  13        5.26       -5.11     11.45 o 
  -4   9  13      105.64       98.07     11.79 o 
  -3   9  13     1714.94     1540.03     24.00 o 
  -2   9  13      661.62      608.59     15.36 o 
  -1   9  13      570.72      523.93     15.20 o 
   0   9  13        5.69       -6.00     11.11 o 
   1   9  13       17.28       11.11     11.71 o 
   2   9  13      549.94      473.95     23.68 o 
  -9   0  14        4.44       24.29     11.96 o 
  -8   0  14     3016.41     2995.24     38.48 o 
  -7   0  14      352.91      405.13     13.48 o 
  -6   0  14     1974.30     2038.75     28.20 o 
  -5   0  14     6720.33     6436.19     74.82 o 
  -4   0  14      780.05      707.79     14.46 o 
  -3   0  14     4537.89     4454.34     53.12 o 
  -2   0  14      670.95      671.52     13.68 o 
  -1   0  14       75.53       95.83      9.09 o 
   0   0  14       31.77       26.60      8.96 o 
   1   0  14     1808.57     1867.84     26.05 o 
   2   0  14      151.38      150.75     10.16 o 
   3   0  14     1392.08     1352.21     20.92 o 
   4   0  14     3437.59     3268.21     40.77 o 
   5   0  14      313.31      358.07     13.27 o 
   6   0  14     2410.90     2289.69     46.07 o 
  -9   1  14      271.94      295.21      9.54 o 
  -8   1  14      970.28      960.71     13.70 o 
  -7   1  14       46.97       41.44      8.06 o 
  -6   1  14     1134.06     1119.88     13.47 o 
  -5   1  14     7870.43     7340.52     59.72 o 
  -4   1  14      664.09      717.35     12.65 o 
  -3   1  14      420.77      407.55      8.33 o 
  -2   1  14     3970.12     3897.26     33.15 o 
  -1   1  14      150.95      175.23      6.87 o 
   0   1  14      667.11      775.73     11.32 o 
   1   1  14      147.07      159.77      8.05 o 
   2   1  14      101.22      105.52      6.99 o 
   3   1  14      640.28      683.97     10.40 o 
   4   1  14        7.73        3.51      7.39 o 
   5   1  14      179.57      192.42      8.66 o 
  -9   2  14        8.40       15.50      9.38 o 
  -8   2  14     2195.19     2112.33     20.85 o 
  -7   2  14      248.12      256.97      8.66 o 
  -6   2  14      693.86      701.11     10.63 o 
  -5   2  14      393.11      402.70      8.73 o 
  -4   2  14     1632.95     1653.74     16.53 o 
  -3   2  14     4105.42     4047.38     34.38 o 
  -2   2  14       99.58      124.04      6.59 o 
  -1   2  14      236.32      261.54      9.87 o 
   0   2  14       12.80       23.45      6.23 o 
   1   2  14      627.55      676.58      9.75 o 
   2   2  14      593.71      642.91     10.49 o 
   3   2  14      830.25      850.10     11.30 o 
   4   2  14        3.91       -4.66      7.40 o 
   5   2  14      682.28      667.72     10.93 o 
  -8   3  14       55.10       61.35      8.40 o 
  -7   3  14      900.38      859.44     13.39 o 
  -6   3  14      225.06      254.25      9.91 o 
  -5   3  14     3060.42     2908.68     30.99 o 
  -4   3  14       39.35       61.38      6.56 o 
  -3   3  14      743.54      776.12     10.03 o 
  -2   3  14        3.91        7.26      5.80 o 
  -1   3  14        7.33        4.38      5.34 o 
   0   3  14      723.35      777.59      9.74 o 
   1   3  14       24.83       30.74      5.92 o 
   2   3  14     1760.28     1696.70     17.11 o 
   3   3  14      563.96      602.86      9.64 o 
   4   3  14       24.22       24.33      7.33 o 
   5   3  14      428.85      484.06      9.84 o 
  -8   4  14       69.24       51.67      8.34 o 
  -7   4  14      332.39      307.08      8.71 o 
  -6   4  14     1049.27     1006.66     12.23 o 
  -5   4  14      611.77      573.93      9.10 o 
  -4   4  14       20.55       14.51      5.58 o 
  -3   4  14       59.11       71.37      5.59 o 
  -2   4  14      363.55      429.00     13.34 o 
  -1   4  14     1258.70     1227.46     20.29 o 
   0   4  14     2811.65     2730.81     35.57 o 
   1   4  14       43.96       35.35     11.07 o 
   2   4  14      163.73      177.66      6.92 o 
   3   4  14      145.64      121.28      9.01 o 
   4   4  14      953.21      920.00     12.73 o 
   5   4  14      142.29      124.29      8.50 o 
  -7   5  14       92.06       88.77      7.69 o 
  -6   5  14      173.54      172.32      8.58 o 
  -5   5  14        9.41       13.72      6.26 o 
  -4   5  14     1417.72     1360.49     21.88 o 
  -3   5  14     1409.65     1453.36     25.28 o 
  -2   5  14      524.01      587.85     15.00 o 
  -1   5  14      115.45      125.03     11.80 o 
   0   5  14        0.57       17.45     10.78 o 
   1   5  14        7.31        5.57     10.79 o 
   2   5  14      389.81      360.69     12.98 o 
   3   5  14      661.12      597.10     15.44 o 
   4   5  14       87.56       95.89      7.02 o 
  -7   6  14      223.70      241.70      8.26 o 
  -6   6  14      688.90      650.87     14.48 o 
  -5   6  14      614.21      583.31     21.22 o 
  -4   6  14        4.27       19.56     10.97 o 
  -3   6  14      383.71      385.76     13.44 o 
  -2   6  14      106.63      104.81     11.70 o 
  -1   6  14     1433.91     1405.76     22.39 o 
   0   6  14       47.79       66.70     11.09 o 
   1   6  14       42.41       30.42     13.20 o 
   2   6  14      470.67      436.17     13.92 o 
   3   6  14      114.05      102.81     11.67 o 
  -5   7  14      204.75      217.82     15.24 o 
  -4   7  14     1218.88     1201.56     20.66 o 
  -3   7  14      119.34      131.25     11.88 o 
  -2   7  14      460.40      448.85     14.06 o 
  -1   7  14        3.59        1.13     11.15 o 
   0   7  14      202.92      185.30     12.94 o 
   1   7  14        6.07       17.65     11.09 o 
   2   7  14        7.21       11.64     11.06 o 
  -4   8  14     1691.78     1596.14     24.53 o 
  -3   8  14      963.81     1000.90     18.79 o 
  -2   8  14       11.40       20.55     11.23 o 
  -1   8  14     2486.95     2311.05     31.56 o 
   0   8  14     1393.15     1256.68     21.32 o 
   1   8  14       35.19       52.68     12.36 o 
  -7   1  15      349.92      353.55      9.68 o 
  -6   1  15       40.76       34.68      7.81 o 
  -5   1  15      172.63      197.49      8.11 o 
  -4   1  15       22.86       21.51      7.65 o 
  -3   1  15      154.04      144.12      7.44 o 
  -2   1  15       85.05       86.09      7.11 o 
  -1   1  15       74.49       72.93      9.71 o 
   0   1  15       82.22       84.87      7.03 o 
   1   1  15      211.28      198.78      7.84 o 
   2   1  15        7.72       -0.15      7.18 o 
   3   1  15      521.36      454.56      9.47 o 
   4   1  15        8.81        2.44      8.15 o 
  -7   2  15       14.74       10.22      8.08 o 
  -6   2  15      298.15      308.14      8.92 o 
  -5   2  15        8.69        9.43      7.49 o 
  -4   2  15      211.04      224.30      7.80 o 
  -3   2  15     2176.58     2109.50     19.94 o 
  -2   2  15     1369.28     1406.98     16.08 o 
  -1   2  15       80.81       86.58      6.80 o 
   0   2  15      236.42      271.54      7.77 o 
   1   2  15      305.40      337.03      8.13 o 
   2   2  15     2641.66     2514.15     24.55 o 
   3   2  15      249.40      231.96      8.51 o 
   4   2  15     2979.19     2757.79     25.32 o 
  -7   3  15     3219.57     2983.74     32.63 o 
  -6   3  15      401.76      405.92      9.59 o 
  -5   3  15     1156.48     1138.51     14.96 o 
  -4   3  15      218.36      202.05      7.48 o 
  -3   3  15      463.66      476.31      8.48 o 
  -2   3  15     1585.53     1616.70     15.94 o 
  -1   3  15      956.03      928.79     12.40 o 
   0   3  15      201.71      190.24      8.81 o 
   1   3  15      819.75      800.02     10.42 o 
   2   3  15      252.70      253.66      7.81 o 
   3   3  15      338.74      351.03      8.74 o 
  -6   4  15     1406.05     1381.21     14.94 o 
  -5   4  15       29.06       34.40      6.77 o 
  -4   4  15     2002.97     1938.23     23.45 o 
  -3   4  15      288.13      317.46     13.44 o 
  -2   4  15       11.60       20.66     11.35 o 
  -1   4  15      273.00      274.10     12.77 o 
   0   4  15      180.12      186.52     14.53 o 
   1   4  15      333.62      393.04     13.07 o 
   2   4  15       96.69      123.16     14.52 o 
   3   4  15      342.76      363.62     15.84 o 
  -5   5  15      596.64      579.47     22.27 o 
  -4   5  15        8.01       28.03     13.16 o 
  -3   5  15      483.28      523.96     14.25 o 
  -2   5  15       52.90       54.46     10.96 o 
  -1   5  15     1154.28     1077.68     19.18 o 
   0   5  15     1415.00     1374.85     23.00 o 
   1   5  15      348.86      318.10     13.15 o 
   2   5  15      833.97      879.48     19.34 o 
  -4   6  15     2124.53     1947.81     31.12 o 
  -3   6  15     1005.76      958.85     18.32 o 
  -2   6  15       40.16       29.04     11.47 o 
  -1   6  15      114.96      137.42     12.57 o 
   0   6  15       27.42       35.12     11.23 o 
   1   6  15      189.79      211.68     16.79 o 
  -5   0  16     1078.36     1072.89     19.31 o 
  -4   0  16     1362.50     1323.20     21.22 o 
  -3   0  16      366.17      384.95     12.94 o 
  -2   0  16     3357.01     3086.60     38.75 o 
  -1   0  16     2088.73     2126.97     28.80 o 
   0   0  16      274.98      337.81     12.35 o 
   1   0  16     1087.74     1018.53     18.13 o 
   2   0  16        9.31       16.81     26.07 o 
  -5   1  16       62.72       65.95      9.04 o 
  -4   1  16       22.95       13.28      7.73 o 
  -3   1  16     2083.97     2003.70     20.85 o 
  -2   1  16      154.56      163.34      7.89 o 
  -1   1  16     1035.83     1008.98     12.57 o 
   0   1  16      895.17      893.18     12.32 o 
   1   1  16       72.74       91.74      7.85 o 
  -5   2  16      724.31      665.45     16.82 o 
  -4   2  16       12.57       17.83      7.80 o 
  -3   2  16       22.44       23.30      7.47 o 
  -2   2  16      497.02      469.88      9.19 o 
  -1   2  16      519.45      552.88      9.69 o 
   0   2  16     1014.30     1060.35     16.70 o 
   1   2  16      367.25      340.63      8.78 o 
  -4   3  16      101.00       99.79      7.26 o 
  -3   3  16     1848.53     1731.84     17.10 o 
  -2   3  16       49.39       47.03      6.55 o 
  -1   3  16      165.10      154.31      6.86 o 
   0   3  16      197.45      211.09      7.38 o 
  -3   4  16        1.84      -17.26     11.50 o 
  -2   4  16        3.34        1.41     11.50 o 
  -1   4  16      139.30      142.23     12.54 o 
                                                 
